# Supplementary material for: Cyclic di-GMP Signaling in Bacillus subtilis Is Governed by Direct Interactions of Diguanylate Cyclases and Cognate Receptors
Source: mBio. 2020 Mar 10;11(2):e03122-19. doi: 10.1128/mBio.03122-19 (PMC7064775; doi:10.1128/mBio.03122-19)
Supplement: DATASET S1 [file mBio.03122-19-sd001.xlsx]

## Sheet: Metadata_AllDatasets
Overview of data obtained by hydrogen/deuterium exchange mass spectrometry (HDX-MS).
Dataset 1	YdaKDN111_WT ± c-di-GMP		Dataset 2	YdaKDN111_R202A ± c-di-GMP
Conditions of H/D exchange	25 °C in 20 mM HEPES-Na pH 7.5, 20 mM MgCl2, 20 mM KCl, 500 mM NaCl; final D2O = 90 %		Conditions of H/D exchange	25 °C in 20 mM HEPES-Na pH 7.5, 20 mM MgCl2, 20 mM KCl, 500 mM NaCl; final D2O = 90 %
Timecourse of H/D exchange	10/30/95/1000/10000 s		Timecourse of H/D exchange	10/30/95/1000/10000 s
Replicates	3, technical (separate H/D exchange reactions measured)		Replicates	3, technical (separate H/D exchange reactions measured)
Number of Peptides*	61		Number of Peptides*	54 (incl.10 mutated peptides)
Sequence coverage [%]	88.3		Sequence coverage [%]	88.3
Redundancy	5.26		Redundancy	4.31
Ligand concentration	100 µM during H/D reaction		Ligand concentration	100 µM during H/D reaction
* 44 peptides with identical amino acid sequence were identified in both datasets. In YdaKDN111_WT, 17 peptides covering the I-site were identified. In YdaKDN111_R202A, 10 peptides covering the I-site were identified. Ten of those peptides are contained in both datasets (varied site of the amino acid marked in the peptide sequence in red).

## Sheet: Dataset 1,YdaK_WT
Protein state	Start	End	Peptide sequence	Peptide mass [Da]	Retention time [min]	Retention time SD [min]	HDX time [s]	Uptake [Da]	Uptake SD [Da]
apo	117	123	LRRSMTR	918.518	6.07386	0.004709	0	0	0
apo	117	123	LRRSMTR	918.518	6.14935	0.023838	10	2.42032	0.036229
apo	117	123	LRRSMTR	918.518	6.18902	0.007901	30	2.376	0.032779
apo	117	123	LRRSMTR	918.518	6.18545	0.013453	95	2.29554	0.02739
apo	117	123	LRRSMTR	918.518	6.16228	0.00205	1000	2.30076	0.026428
apo	117	123	LRRSMTR	918.518	6.18397	0.002639	10000	2.2104	0.025742
c-di-GMP	117	123	LRRSMTR	918.518	6.0623	0.015965	0	0	0
c-di-GMP	117	123	LRRSMTR	918.518	6.19285	0.019472	10	2.40102	0.035768
c-di-GMP	117	123	LRRSMTR	918.518	6.20379	0.002882	30	2.38406	0.028296
c-di-GMP	117	123	LRRSMTR	918.518	6.15453	0.017793	95	2.31704	0.027165
c-di-GMP	117	123	LRRSMTR	918.518	6.14048	0.005514	1000	2.25788	0.024755
c-di-GMP	117	123	LRRSMTR	918.518	6.18756	0.014494	10000	2.19528	0.042915
apo	117	124	LRRSMTRL	1031.6	6.47182	0.003089	0	0	0
apo	117	124	LRRSMTRL	1031.6	6.55759	0.009239	10	2.9918	0.042947
apo	117	124	LRRSMTRL	1031.6	6.58323	0.004459	30	2.95629	0.037516
apo	117	124	LRRSMTRL	1031.6	6.57905	0.009414	95	2.87909	0.021981
apo	117	124	LRRSMTRL	1031.6	6.56317	0.002324	1000	2.86524	0.027826
apo	117	124	LRRSMTRL	1031.6	6.57647	0.002203	10000	2.77705	0.025539
c-di-GMP	117	124	LRRSMTRL	1031.6	6.46505	0.006796	0	0	0
c-di-GMP	117	124	LRRSMTRL	1031.6	6.58244	0.013719	10	2.96004	0.034956
c-di-GMP	117	124	LRRSMTRL	1031.6	6.59321	0.003579	30	2.94782	0.031932
c-di-GMP	117	124	LRRSMTRL	1031.6	6.55678	0.01459	95	2.86185	0.033809
c-di-GMP	117	124	LRRSMTRL	1031.6	6.54587	0.006247	1000	2.80926	0.02313
c-di-GMP	117	124	LRRSMTRL	1031.6	6.58188	0.008216	10000	2.76223	0.042463
apo	117	130	LRRSMTRLQSEIKS	1703.95	6.69265	0.002625	0	0	0
apo	117	130	LRRSMTRLQSEIKS	1703.95	6.7481	0.004848	10	6.38968	0.143696
apo	117	130	LRRSMTRLQSEIKS	1703.95	6.76722	0.001449	30	6.33181	0.190995
apo	117	130	LRRSMTRLQSEIKS	1703.95	6.76593	0.010325	95	6.13089	0.102729
apo	117	130	LRRSMTRLQSEIKS	1703.95	6.7493	0.000349	1000	6.12213	0.095316
apo	117	130	LRRSMTRLQSEIKS	1703.95	6.76368	0.001348	10000	5.91712	0.063473
c-di-GMP	117	130	LRRSMTRLQSEIKS	1703.95	6.68685	0.00446	0	0	0
c-di-GMP	117	130	LRRSMTRLQSEIKS	1703.95	6.76778	0.011075	10	6.44318	0.178982
c-di-GMP	117	130	LRRSMTRLQSEIKS	1703.95	6.77655	0.001575	30	6.43433	0.142233
c-di-GMP	117	130	LRRSMTRLQSEIKS	1703.95	6.75083	0.015148	95	6.15239	0.156883
c-di-GMP	117	130	LRRSMTRLQSEIKS	1703.95	6.74446	0.007373	1000	6.04023	0.16765
c-di-GMP	117	130	LRRSMTRLQSEIKS	1703.95	6.77378	0.007152	10000	5.95129	0.153884
apo	118	130	RRSMTRLQSEIKS	1590.86	6.4263	0.004127	0	0	0
apo	118	130	RRSMTRLQSEIKS	1590.86	6.47838	0.008607	10	5.99056	0.103374
apo	118	130	RRSMTRLQSEIKS	1590.86	6.50477	0.004318	30	5.89603	0.10608
apo	118	130	RRSMTRLQSEIKS	1590.86	6.50347	0.009069	95	5.71222	0.063901
apo	118	130	RRSMTRLQSEIKS	1590.86	6.48797	0.002554	1000	5.68174	0.09274
apo	118	130	RRSMTRLQSEIKS	1590.86	6.50049	0.001844	10000	5.50538	0.055084
c-di-GMP	118	130	RRSMTRLQSEIKS	1590.86	6.41811	0.005599	0	0	0
c-di-GMP	118	130	RRSMTRLQSEIKS	1590.86	6.50704	0.01414	10	5.94863	0.116189
c-di-GMP	118	130	RRSMTRLQSEIKS	1590.86	6.5149	0.003923	30	5.94428	0.112997
c-di-GMP	118	130	RRSMTRLQSEIKS	1590.86	6.48465	0.013032	95	5.73971	0.089501
c-di-GMP	118	130	RRSMTRLQSEIKS	1590.86	6.47941	0.00424	1000	5.56477	0.079347
c-di-GMP	118	130	RRSMTRLQSEIKS	1590.86	6.51029	0.007985	10000	5.44847	0.151504
apo	125	131	QSEIKSY	853.418	6.8364	0.003418	0	0	0
apo	125	131	QSEIKSY	853.418	6.88369	0.007984	10	3.5835	0.020466
apo	125	131	QSEIKSY	853.418	6.91026	0.00622	30	3.56736	0.011321
apo	125	131	QSEIKSY	853.418	6.90675	0.008136	95	3.47653	0.02341
apo	125	131	QSEIKSY	853.418	6.89741	0.003565	1000	3.45423	0.007252
apo	125	131	QSEIKSY	853.418	6.90736	0.002895	10000	3.38177	0.02486
c-di-GMP	125	131	QSEIKSY	853.418	6.8313	0.007048	0	0	0
c-di-GMP	125	131	QSEIKSY	853.418	6.90809	0.013649	10	3.59843	0.026882
c-di-GMP	125	131	QSEIKSY	853.418	6.91936	0.003427	30	3.59472	0.013265
c-di-GMP	125	131	QSEIKSY	853.418	6.89307	0.010401	95	3.47518	0.029007
c-di-GMP	125	131	QSEIKSY	853.418	6.88557	0.004074	1000	3.44087	0.021906
c-di-GMP	125	131	QSEIKSY	853.418	6.90846	0.005194	10000	3.36935	0.035975
apo	131	134	YVAV	450.247	7.75797	0.003921	0	0	0
apo	131	134	YVAV	450.247	7.80438	0.005521	10	1.76958	0.011047
apo	131	134	YVAV	450.247	7.82717	0.003594	30	1.75741	0.015927
apo	131	134	YVAV	450.247	7.82669	0.008277	95	1.71698	0.014273
apo	131	134	YVAV	450.247	7.8201	0.001439	1000	1.72271	0.013326
apo	131	134	YVAV	450.247	7.82611	0.000484	10000	1.67075	0.009128
c-di-GMP	131	134	YVAV	450.247	7.75865	0.00677	0	0	0
c-di-GMP	131	134	YVAV	450.247	7.82486	0.011864	10	1.29852	0.014263
c-di-GMP	131	134	YVAV	450.247	7.83505	0.002769	30	1.45399	0.012847
c-di-GMP	131	134	YVAV	450.247	7.81527	0.010263	95	1.67855	0.014603
c-di-GMP	131	134	YVAV	450.247	7.81045	0.006441	1000	1.69812	0.015817
c-di-GMP	131	134	YVAV	450.247	7.8319	0.004289	10000	1.66979	0.006474
apo	131	135	YVAVD	565.274	7.20135	0.000613	0	0	0
apo	131	135	YVAVD	565.274	7.23004	0.00847	10	2.44102	0.020861
apo	131	135	YVAVD	565.274	7.25472	0.006485	30	2.41634	0.012431
apo	131	135	YVAVD	565.274	7.25307	0.005942	95	2.38629	0.010163
apo	131	135	YVAVD	565.274	7.25112	0.002861	1000	2.34953	0.010753
apo	131	135	YVAVD	565.274	7.25477	0.000389	10000	2.29908	0.012215
c-di-GMP	131	135	YVAVD	565.274	7.19809	0.007805	0	0	0
c-di-GMP	131	135	YVAVD	565.274	7.25318	0.01491	10	1.52402	0.017654
c-di-GMP	131	135	YVAVD	565.274	7.26454	0.004088	30	1.79533	0.019327
c-di-GMP	131	135	YVAVD	565.274	7.24312	0.005698	95	2.2131	0.01318
c-di-GMP	131	135	YVAVD	565.274	7.23988	0.002019	1000	2.36458	0.01413
c-di-GMP	131	135	YVAVD	565.274	7.25744	0.0041	10000	2.32396	0.014419
apo	132	148	VAVDRVTGFDNKQRMKL	1976.06	7.69318	0.00486	0	0	0
apo	132	148	VAVDRVTGFDNKQRMKL	1976.06	7.76019	0.003575	10	8.37233	0.037229
apo	132	148	VAVDRVTGFDNKQRMKL	1976.06	7.78027	0.003864	30	8.81096	0.029823
apo	132	148	VAVDRVTGFDNKQRMKL	1976.06	7.77705	0.007421	95	9.20094	0.077817
apo	132	148	VAVDRVTGFDNKQRMKL	1976.06	7.76464	0.002886	1000	9.46619	0.087429
apo	132	148	VAVDRVTGFDNKQRMKL	1976.06	7.7773	0.00219	10000	9.23451	0.139612
c-di-GMP	132	148	VAVDRVTGFDNKQRMKL	1976.06	7.69322	0.00428	0	0	0
c-di-GMP	132	148	VAVDRVTGFDNKQRMKL	1976.06	7.77956	0.008391	10	4.23875	0.076512
c-di-GMP	132	148	VAVDRVTGFDNKQRMKL	1976.06	7.78734	0.002544	30	5.3517	0.104134
c-di-GMP	132	148	VAVDRVTGFDNKQRMKL	1976.06	7.76374	0.014387	95	7.10984	0.074973
c-di-GMP	132	148	VAVDRVTGFDNKQRMKL	1976.06	7.76093	0.006403	1000	8.64072	0.039329
c-di-GMP	132	148	VAVDRVTGFDNKQRMKL	1976.06	7.79011	0.002404	10000	9.13324	0.041072
apo	132	150	VAVDRVTGFDNKQRMKLEL	2218.19	8.33388	0.005513	0	0	0
apo	132	150	VAVDRVTGFDNKQRMKLEL	2218.19	8.42321	0.013767	10	8.11555	0.020012
apo	132	150	VAVDRVTGFDNKQRMKLEL	2218.19	8.43123	0.00332	30	8.65248	0.032157
apo	132	150	VAVDRVTGFDNKQRMKLEL	2218.19	8.43106	0.009674	95	9.31006	0.157696
apo	132	150	VAVDRVTGFDNKQRMKLEL	2218.19	8.41002	0.003056	1000	10.5112	0.145043
apo	132	150	VAVDRVTGFDNKQRMKLEL	2218.19	8.41999	0.001655	10000	10.4096	0.064395
c-di-GMP	132	150	VAVDRVTGFDNKQRMKLEL	2218.19	8.3406	0.003491	0	0	0
c-di-GMP	132	150	VAVDRVTGFDNKQRMKLEL	2218.19	8.424	0.007667	10	4.05183	0.066452
c-di-GMP	132	150	VAVDRVTGFDNKQRMKLEL	2218.19	8.43226	0.003332	30	5.16738	0.060845
c-di-GMP	132	150	VAVDRVTGFDNKQRMKLEL	2218.19	8.41469	0.013386	95	6.76767	0.025107
c-di-GMP	132	150	VAVDRVTGFDNKQRMKLEL	2218.19	8.40949	0.015749	1000	8.27114	0.04618
c-di-GMP	132	150	VAVDRVTGFDNKQRMKLEL	2218.19	8.42603	0.005135	10000	9.41654	0.167774
apo	135	152	DRVTGFDNKQRMKLELSE	2165.09	7.84036	0.006349	0	0	0
apo	135	152	DRVTGFDNKQRMKLELSE	2165.09	7.90634	0.002293	10	6.45463	0.064523
apo	135	152	DRVTGFDNKQRMKLELSE	2165.09	7.92449	0.003025	30	7.22337	0.155886
apo	135	152	DRVTGFDNKQRMKLELSE	2165.09	7.92166	0.005347	95	8.47665	0.105152
apo	135	152	DRVTGFDNKQRMKLELSE	2165.09	7.913	0.001439	1000	10.0025	0.072828
apo	135	152	DRVTGFDNKQRMKLELSE	2165.09	7.91632	0.000959	10000	9.83132	0.078407
c-di-GMP	135	152	DRVTGFDNKQRMKLELSE	2165.09	7.84339	0.003922	0	0	0
c-di-GMP	135	152	DRVTGFDNKQRMKLELSE	2165.09	7.91819	0.008204	10	3.05482	0.076024
c-di-GMP	135	152	DRVTGFDNKQRMKLELSE	2165.09	7.92526	0.002111	30	3.95339	0.055918
c-di-GMP	135	152	DRVTGFDNKQRMKLELSE	2165.09	7.9106	0.009786	95	5.23447	0.050005
c-di-GMP	135	152	DRVTGFDNKQRMKLELSE	2165.09	7.90623	0.005704	1000	6.70197	0.121942
c-di-GMP	135	152	DRVTGFDNKQRMKLELSE	2165.09	7.92464	0.002625	10000	8.89928	0.256789
apo	136	146	RVTGFDNKQRM	1350.68	6.65662	0.00189	0	0	0
apo	136	146	RVTGFDNKQRM	1350.68	6.72957	0.005231	10	5.36584	0.110621
apo	136	146	RVTGFDNKQRM	1350.68	6.74849	0.003787	30	5.65243	0.03069
apo	136	146	RVTGFDNKQRM	1350.68	6.74686	0.010741	95	5.77064	0.05872
apo	136	146	RVTGFDNKQRM	1350.68	6.73295	0.000444	1000	5.66321	0.126676
apo	136	146	RVTGFDNKQRM	1350.68	6.74521	0.001962	10000	5.57964	0.107302
c-di-GMP	136	146	RVTGFDNKQRM	1350.68	6.652	0.00599	0	0	0
c-di-GMP	136	146	RVTGFDNKQRM	1350.68	6.74757	0.011261	10	2.08152	0.025319
c-di-GMP	136	146	RVTGFDNKQRM	1350.68	6.75827	0.001239	30	2.6091	0.020964
c-di-GMP	136	146	RVTGFDNKQRM	1350.68	6.73378	0.012488	95	3.8349	0.185509
c-di-GMP	136	146	RVTGFDNKQRM	1350.68	6.72509	0.006631	1000	4.79086	0.041832
c-di-GMP	136	146	RVTGFDNKQRM	1350.68	6.74999	0.005235	10000	5.51498	0.077028
apo	147	155	KLELSEEIK	1087.61	6.7925	0.006449	0	0	0
apo	147	155	KLELSEEIK	1087.61	6.87791	0.007355	10	2.25856	0.013917
apo	147	155	KLELSEEIK	1087.61	6.89949	0.004428	30	2.46703	0.015444
apo	147	155	KLELSEEIK	1087.61	6.89558	0.011751	95	2.86226	0.012254
apo	147	155	KLELSEEIK	1087.61	6.87962	0.002929	1000	3.46636	0.041812
apo	147	155	KLELSEEIK	1087.61	6.89565	0.002105	10000	3.33069	0.008625
c-di-GMP	147	155	KLELSEEIK	1087.61	6.78448	0.005902	0	0	0
c-di-GMP	147	155	KLELSEEIK	1087.61	6.90161	0.015953	10	0.869463	0.033975
c-di-GMP	147	155	KLELSEEIK	1087.61	6.91456	0.002922	30	1.02559	0.01666
c-di-GMP	147	155	KLELSEEIK	1087.61	6.87777	0.014599	95	1.16091	0.01031
c-di-GMP	147	155	KLELSEEIK	1087.61	6.86764	0.005728	1000	1.66349	0.029694
c-di-GMP	147	155	KLELSEEIK	1087.61	6.90268	0.008568	10000	2.96906	0.050236
apo	154	163	IKRAERYGNS	1192.63	4.97859	0.005721	0	0	0
apo	154	163	IKRAERYGNS	1192.63	4.96509	0.064477	10	3.09342	0.053865
apo	154	163	IKRAERYGNS	1192.63	4.94068	0.011556	30	3.34962	0.017842
apo	154	163	IKRAERYGNS	1192.63	4.9543	0.025504	95	3.81911	0.019626
apo	154	163	IKRAERYGNS	1192.63	4.93878	0.021365	1000	4.38982	0.020731
apo	154	163	IKRAERYGNS	1192.63	4.94906	0.00406	10000	4.29916	0.027254
c-di-GMP	154	163	IKRAERYGNS	1192.63	4.95337	0.017056	0	0	0
c-di-GMP	154	163	IKRAERYGNS	1192.63	4.97283	0.030777	10	1.44205	0.013199
c-di-GMP	154	163	IKRAERYGNS	1192.63	4.99236	0.010857	30	1.64116	0.014753
c-di-GMP	154	163	IKRAERYGNS	1192.63	4.91756	0.004578	95	1.76854	0.015515
c-di-GMP	154	163	IKRAERYGNS	1192.63	4.9207	0.007008	1000	2.2551	0.02036
c-di-GMP	154	163	IKRAERYGNS	1192.63	4.96734	0.03203	10000	3.78383	0.082569
apo	154	164	IKRAERYGNSF	1339.7	6.8023	0.004247	0	0	0
apo	154	164	IKRAERYGNSF	1339.7	6.88132	0.007766	10	3.17399	0.05081
apo	154	164	IKRAERYGNSF	1339.7	6.90323	0.004617	30	3.43307	0.034722
apo	154	164	IKRAERYGNSF	1339.7	6.90056	0.01203	95	4.01605	0.020424
apo	154	164	IKRAERYGNSF	1339.7	6.88554	0.001759	1000	5.10412	0.047061
apo	154	164	IKRAERYGNSF	1339.7	6.8999	0.001872	10000	4.98071	0.078719
c-di-GMP	154	164	IKRAERYGNSF	1339.7	6.79743	0.005193	0	0	0
c-di-GMP	154	164	IKRAERYGNSF	1339.7	6.90372	0.014021	10	1.42561	0.024118
c-di-GMP	154	164	IKRAERYGNSF	1339.7	6.91541	0.002814	30	1.62726	0.017827
c-di-GMP	154	164	IKRAERYGNSF	1339.7	6.88589	0.014058	95	1.80434	0.017322
c-di-GMP	154	164	IKRAERYGNSF	1339.7	6.87615	0.005092	1000	2.59441	0.028943
c-di-GMP	154	164	IKRAERYGNSF	1339.7	6.90621	0.007415	10000	4.42849	0.104558
apo	164	189	FVFLLLHMHYFKEFKSLYGEKETDRL	3289.7	9.96989	0.00805	0	0	0
apo	164	189	FVFLLLHMHYFKEFKSLYGEKETDRL	3289.7	10.0592	0.007574	10	2.08728	0.094123
apo	164	189	FVFLLLHMHYFKEFKSLYGEKETDRL	3289.7	10.0548	0.016074	30	2.16905	0.109491
apo	164	189	FVFLLLHMHYFKEFKSLYGEKETDRL	3289.7	10.0403	0.012481	95	2.37126	0.017699
apo	164	189	FVFLLLHMHYFKEFKSLYGEKETDRL	3289.7	10.0254	0.00475	1000	3.86984	0.235394
apo	164	189	FVFLLLHMHYFKEFKSLYGEKETDRL	3289.7	10.0271	0.003034	10000	6.92509	0.076507
c-di-GMP	164	189	FVFLLLHMHYFKEFKSLYGEKETDRL	3289.7	9.9838	0.01278	0	0	0
c-di-GMP	164	189	FVFLLLHMHYFKEFKSLYGEKETDRL	3289.7	10.0418	0.019106	10	1.89552	0.094077
c-di-GMP	164	189	FVFLLLHMHYFKEFKSLYGEKETDRL	3289.7	10.0351	0.026629	30	2.21576	0.10403
c-di-GMP	164	189	FVFLLLHMHYFKEFKSLYGEKETDRL	3289.7	10.0402	0.01592	95	2.27053	0.071967
c-di-GMP	164	189	FVFLLLHMHYFKEFKSLYGEKETDRL	3289.7	10.0537	0.009876	1000	3.03607	0.081765
c-di-GMP	164	189	FVFLLLHMHYFKEFKSLYGEKETDRL	3289.7	10.0756	0.010113	10000	5.22179	0.43614
apo	165	169	VFLLL	603.399	11.1602	0.01179	0	0	0
apo	165	169	VFLLL	603.399	11.1273	0.010152	10	0.035493	0.027834
apo	165	169	VFLLL	603.399	11.0878	0.01345	30	0.030276	0.027553
apo	165	169	VFLLL	603.399	11.0732	0.01024	95	0.039811	0.027861
apo	165	169	VFLLL	603.399	11.0613	0.013328	1000	0.051855	0.028161
apo	165	169	VFLLL	603.399	11.0639	0.011578	10000	0.080417	0.027417
c-di-GMP	165	169	VFLLL	603.399	11.1377	0.010341	0	0	0
c-di-GMP	165	169	VFLLL	603.399	11.0814	0.008476	10	0.016516	0.012173
c-di-GMP	165	169	VFLLL	603.399	11.0716	0.000775	30	0.021587	0.011262
c-di-GMP	165	169	VFLLL	603.399	11.0831	0.012515	95	0.01726	0.01293
c-di-GMP	165	169	VFLLL	603.399	11.0785	0.016643	1000	0.021967	0.014825
c-di-GMP	165	169	VFLLL	603.399	11.0857	0.010456	10000	0.024628	0.013283
apo	165	189	VFLLLHMHYFKEFKSLYGEKETDRL	3142.63	9.49373	0.002635	0	0	0
apo	165	189	VFLLLHMHYFKEFKSLYGEKETDRL	3142.63	9.56015	0.009352	10	2.18773	0.046117
apo	165	189	VFLLLHMHYFKEFKSLYGEKETDRL	3142.63	9.55915	0.005321	30	2.28808	0.071269
apo	165	189	VFLLLHMHYFKEFKSLYGEKETDRL	3142.63	9.55858	0.0107	95	2.56702	0.071787
apo	165	189	VFLLLHMHYFKEFKSLYGEKETDRL	3142.63	9.53073	0.00438	1000	4.09355	0.081287
apo	165	189	VFLLLHMHYFKEFKSLYGEKETDRL	3142.63	9.53727	0.004896	10000	6.79023	0.077922
c-di-GMP	165	189	VFLLLHMHYFKEFKSLYGEKETDRL	3142.63	9.50018	0.01249	0	0	0
c-di-GMP	165	189	VFLLLHMHYFKEFKSLYGEKETDRL	3142.63	9.55457	0.013147	10	2.18181	0.109742
c-di-GMP	165	189	VFLLLHMHYFKEFKSLYGEKETDRL	3142.63	9.5462	0.008473	30	2.29406	0.142595
c-di-GMP	165	189	VFLLLHMHYFKEFKSLYGEKETDRL	3142.63	9.54584	0.012028	95	2.57998	0.104715
c-di-GMP	165	189	VFLLLHMHYFKEFKSLYGEKETDRL	3142.63	9.54714	0.005589	1000	3.49576	0.135627
c-di-GMP	165	189	VFLLLHMHYFKEFKSLYGEKETDRL	3142.63	9.5725	0.014796	10000	5.60931	0.076594
apo	167	189	LLLHMHYFKEFKSLYGEKETDRL	2896.49	8.84369	0.007144	0	0	0
apo	167	189	LLLHMHYFKEFKSLYGEKETDRL	2896.49	8.9158	0.009753	10	1.97629	0.057517
apo	167	189	LLLHMHYFKEFKSLYGEKETDRL	2896.49	8.91883	0.005753	30	2.09646	0.040595
apo	167	189	LLLHMHYFKEFKSLYGEKETDRL	2896.49	8.92797	0.009682	95	2.23628	0.060401
apo	167	189	LLLHMHYFKEFKSLYGEKETDRL	2896.49	8.9077	0.006124	1000	3.42904	0.027149
apo	167	189	LLLHMHYFKEFKSLYGEKETDRL	2896.49	8.91433	0.003052	10000	5.74119	0.020852
c-di-GMP	167	189	LLLHMHYFKEFKSLYGEKETDRL	2896.49	8.85037	0.012248	0	0	0
c-di-GMP	167	189	LLLHMHYFKEFKSLYGEKETDRL	2896.49	8.91721	0.002518	10	1.90107	0.05396
c-di-GMP	167	189	LLLHMHYFKEFKSLYGEKETDRL	2896.49	8.92828	0.003802	30	2.02079	0.056391
c-di-GMP	167	189	LLLHMHYFKEFKSLYGEKETDRL	2896.49	8.9167	0.015589	95	2.23685	0.051174
c-di-GMP	167	189	LLLHMHYFKEFKSLYGEKETDRL	2896.49	8.89721	0.000948	1000	2.93455	0.064244
c-di-GMP	167	189	LLLHMHYFKEFKSLYGEKETDRL	2896.49	8.93391	0.015746	10000	4.5408	0.194073
apo	174	180	FKEFKSL	897.495	8.06933	0.006345	0	0	0
apo	174	180	FKEFKSL	897.495	8.1412	0.002738	10	0.564763	0.006394
apo	174	180	FKEFKSL	897.495	8.16147	0.00309	30	0.596548	0.007256
apo	174	180	FKEFKSL	897.495	8.15665	0.007656	95	0.698064	0.002542
apo	174	180	FKEFKSL	897.495	8.14464	0.001116	1000	1.24824	0.004798
apo	174	180	FKEFKSL	897.495	8.15097	0.000689	10000	2.64316	0.006376
c-di-GMP	174	180	FKEFKSL	897.495	8.07097	0.002667	0	0	0
c-di-GMP	174	180	FKEFKSL	897.495	8.15527	0.009391	10	0.527812	0.025095
c-di-GMP	174	180	FKEFKSL	897.495	8.16431	0.002303	30	0.587334	0.021056
c-di-GMP	174	180	FKEFKSL	897.495	8.14468	0.012206	95	0.6191	0.020757
c-di-GMP	174	180	FKEFKSL	897.495	8.13512	0.006946	1000	1.04884	0.040797
c-di-GMP	174	180	FKEFKSL	897.495	8.16324	0.006273	10000	2.29532	0.054188
apo	174	189	FKEFKSLYGEKETDRL	1989.02	7.99467	0.010111	0	0	0
apo	174	189	FKEFKSLYGEKETDRL	1989.02	8.07196	0.002682	10	1.5655	0.034571
apo	174	189	FKEFKSLYGEKETDRL	1989.02	8.09103	0.004535	30	1.58497	0.032656
apo	174	189	FKEFKSLYGEKETDRL	1989.02	8.08386	0.008336	95	1.69702	0.024217
apo	174	189	FKEFKSLYGEKETDRL	1989.02	8.07578	0.00442	1000	2.86262	0.021798
apo	174	189	FKEFKSLYGEKETDRL	1989.02	8.07144	0.000383	10000	5.59496	0.02092
c-di-GMP	174	189	FKEFKSLYGEKETDRL	1989.02	7.99769	0.001888	0	0	0
c-di-GMP	174	189	FKEFKSLYGEKETDRL	1989.02	8.08453	0.008782	10	1.4973	0.041774
c-di-GMP	174	189	FKEFKSLYGEKETDRL	1989.02	8.08905	0.000696	30	1.55445	0.022557
c-di-GMP	174	189	FKEFKSLYGEKETDRL	1989.02	8.07669	0.010092	95	1.60537	0.018418
c-di-GMP	174	189	FKEFKSLYGEKETDRL	1989.02	8.06905	0.005783	1000	2.42966	0.050027
c-di-GMP	174	189	FKEFKSLYGEKETDRL	1989.02	8.08141	0.00693	10000	4.40867	0.058821
apo	178	189	KSLYGEKETDRL	1437.75	7.16074	0.003689	0	0	0
apo	178	189	KSLYGEKETDRL	1437.75	7.22913	0.005823	10	1.30145	0.047418
apo	178	189	KSLYGEKETDRL	1437.75	7.24775	0.003622	30	1.29523	0.032422
apo	178	189	KSLYGEKETDRL	1437.75	7.24458	0.009187	95	1.38058	0.030833
apo	178	189	KSLYGEKETDRL	1437.75	7.22928	0.00299	1000	2.30411	0.040533
apo	178	189	KSLYGEKETDRL	1437.75	7.23356	0.000416	10000	4.19663	0.022373
c-di-GMP	178	189	KSLYGEKETDRL	1437.75	7.15899	0.003247	0	0	0
c-di-GMP	178	189	KSLYGEKETDRL	1437.75	7.24436	0.013125	10	1.2619	0.028514
c-di-GMP	178	189	KSLYGEKETDRL	1437.75	7.25591	0.002205	30	1.26966	0.012869
c-di-GMP	178	189	KSLYGEKETDRL	1437.75	7.22944	0.014129	95	1.33751	0.011227
c-di-GMP	178	189	KSLYGEKETDRL	1437.75	7.21892	0.00633	1000	1.91728	0.031124
c-di-GMP	178	189	KSLYGEKETDRL	1437.75	7.24495	0.006345	10000	3.03089	0.079379
apo	180	188	LYGEKETDR	1109.53	7.97828	0.007167	0	0	0
apo	180	188	LYGEKETDR	1109.53	8.06251	0.002724	10	0.98511	0.017901
apo	180	188	LYGEKETDR	1109.53	8.0054	0.085786	30	1.05545	0.057686
apo	180	188	LYGEKETDR	1109.53	7.9514	0.105517	95	1.08339	0.03068
apo	180	188	LYGEKETDR	1109.53	8.06369	0.001377	1000	1.90918	0.012012
apo	180	188	LYGEKETDR	1109.53	8.0694	0.001379	10000	3.54904	0.011937
c-di-GMP	180	188	LYGEKETDR	1109.53	7.91388	0.102315	0	0	0
c-di-GMP	180	188	LYGEKETDR	1109.53	7.85007	0.009586	10	1.01732	0.011795
c-di-GMP	180	188	LYGEKETDR	1109.53	7.86027	0.002711	30	1.03378	0.008016
c-di-GMP	180	188	LYGEKETDR	1109.53	7.83857	0.011647	95	1.07473	0.03238
c-di-GMP	180	188	LYGEKETDR	1109.53	7.83308	0.004862	1000	1.53294	0.018685
c-di-GMP	180	188	LYGEKETDR	1109.53	7.85545	0.004298	10000	2.51636	0.063892
apo	181	189	YGEKETDRL	1109.53	7.01962	0.003319	0	0	0
apo	181	189	YGEKETDRL	1109.53	7.07455	0.006141	10	1.2593	0.021198
apo	181	189	YGEKETDRL	1109.53	7.09958	0.005554	30	1.27647	0.024188
apo	181	189	YGEKETDRL	1109.53	7.09655	0.008317	95	1.3214	0.01547
apo	181	189	YGEKETDRL	1109.53	7.08231	0.001839	1000	2.10175	0.016034
apo	181	189	YGEKETDRL	1109.53	7.08943	0.001748	10000	3.03817	0.014122
c-di-GMP	181	189	YGEKETDRL	1109.53	7.0119	0.005677	0	0	0
c-di-GMP	181	189	YGEKETDRL	1109.53	7.09581	0.013716	10	1.21267	0.020413
c-di-GMP	181	189	YGEKETDRL	1109.53	7.1089	0.004519	30	1.23493	0.020054
c-di-GMP	181	189	YGEKETDRL	1109.53	7.07936	0.012076	95	1.29024	0.009865
c-di-GMP	181	189	YGEKETDRL	1109.53	7.07125	0.004041	1000	1.8292	0.024528
c-di-GMP	181	189	YGEKETDRL	1109.53	7.0958	0.00554	10000	2.38461	0.056225
apo	185	212	ETDRLFQYVGQQIRTSVRETDKKFRPSD	3398.73	8.36196	0.006104	0	0	0
apo	185	212	ETDRLFQYVGQQIRTSVRETDKKFRPSD	3398.73	8.43801	0.00464	10	4.90553	0.040542
apo	185	212	ETDRLFQYVGQQIRTSVRETDKKFRPSD	3398.73	8.45349	0.003753	30	5.20026	0.055377
apo	185	212	ETDRLFQYVGQQIRTSVRETDKKFRPSD	3398.73	8.44937	0.006684	95	5.66697	0.030272
apo	185	212	ETDRLFQYVGQQIRTSVRETDKKFRPSD	3398.73	8.43405	0.002863	1000	6.64517	0.017849
apo	185	212	ETDRLFQYVGQQIRTSVRETDKKFRPSD	3398.73	8.43398	0.002935	10000	8.79071	0.008335
c-di-GMP	185	212	ETDRLFQYVGQQIRTSVRETDKKFRPSD	3398.73	8.37132	0.004555	0	0	0
c-di-GMP	185	212	ETDRLFQYVGQQIRTSVRETDKKFRPSD	3398.73	8.45084	0.007636	10	2.11771	0.028609
c-di-GMP	185	212	ETDRLFQYVGQQIRTSVRETDKKFRPSD	3398.73	8.45921	0.002071	30	2.29734	0.051041
c-di-GMP	185	212	ETDRLFQYVGQQIRTSVRETDKKFRPSD	3398.73	8.44134	0.012545	95	2.6639	0.031691
c-di-GMP	185	212	ETDRLFQYVGQQIRTSVRETDKKFRPSD	3398.73	8.43054	0.007187	1000	3.72335	0.038413
c-di-GMP	185	212	ETDRLFQYVGQQIRTSVRETDKKFRPSD	3398.73	8.44901	0.004989	10000	5.79697	0.109381
apo	190	199	FQYVGQQIRT	1238.64	8.13102	0.006569	0	0	0
apo	190	199	FQYVGQQIRT	1238.64	8.18456	0.00334	10	1.32302	0.009299
apo	190	199	FQYVGQQIRT	1238.64	8.20586	0.0029	30	1.45106	0.013214
apo	190	199	FQYVGQQIRT	1238.64	8.20415	0.005201	95	1.84256	0.008329
apo	190	199	FQYVGQQIRT	1238.64	8.19192	0.000233	1000	3.05295	0.00867
apo	190	199	FQYVGQQIRT	1238.64	8.19645	9.22753e-05	10000	5.49112	0.006765
c-di-GMP	190	199	FQYVGQQIRT	1238.64	8.1334	0.004278	0	0	0
c-di-GMP	190	199	FQYVGQQIRT	1238.64	8.19932	0.007622	10	0.391257	0.012745
c-di-GMP	190	199	FQYVGQQIRT	1238.64	8.20835	0.003906	30	0.438661	0.012835
c-di-GMP	190	199	FQYVGQQIRT	1238.64	8.19647	0.010104	95	0.604029	0.020454
c-di-GMP	190	199	FQYVGQQIRT	1238.64	8.19171	0.006412	1000	1.13575	0.021375
c-di-GMP	190	199	FQYVGQQIRT	1238.64	8.20962	0.004193	10000	1.9201	0.052947
apo	190	201	FQYVGQQIRTSV	1424.74	8.45486	0.004922	0	0	0
apo	190	201	FQYVGQQIRTSV	1424.74	8.51767	0.002153	10	2.84462	0.023774
apo	190	201	FQYVGQQIRTSV	1424.74	8.53521	0.002513	30	3.01293	0.02045
apo	190	201	FQYVGQQIRTSV	1424.74	8.53165	0.006003	95	3.39858	0.02144
apo	190	201	FQYVGQQIRTSV	1424.74	8.51778	0.001061	1000	4.62979	0.024654
apo	190	201	FQYVGQQIRTSV	1424.74	8.51877	0.001431	10000	6.98377	0.020914
c-di-GMP	190	201	FQYVGQQIRTSV	1424.74	8.46234	0.004298	0	0	0
c-di-GMP	190	201	FQYVGQQIRTSV	1424.74	8.53206	0.007284	10	0.429216	0.018907
c-di-GMP	190	201	FQYVGQQIRTSV	1424.74	8.53875	0.002378	30	0.480301	0.013235
c-di-GMP	190	201	FQYVGQQIRTSV	1424.74	8.52741	0.009809	95	0.708233	0.01661
c-di-GMP	190	201	FQYVGQQIRTSV	1424.74	8.51789	0.006477	1000	1.36272	0.026278
c-di-GMP	190	201	FQYVGQQIRTSV	1424.74	8.53384	0.004251	10000	3.18868	0.12542
apo	190	212	FQYVGQQIRTSVRETDKKFRPSD	2784.43	7.89754	0.004999	0	0	0
apo	190	212	FQYVGQQIRTSVRETDKKFRPSD	2784.43	7.94094	0.002739	10	5.21378	0.139645
apo	190	212	FQYVGQQIRTSVRETDKKFRPSD	2784.43	7.95672	0.003993	30	5.52631	0.159113
apo	190	212	FQYVGQQIRTSVRETDKKFRPSD	2784.43	7.95131	0.006458	95	6.41997	0.071435
apo	190	212	FQYVGQQIRTSVRETDKKFRPSD	2784.43	7.93858	0.002314	1000	7.57833	0.098079
apo	190	212	FQYVGQQIRTSVRETDKKFRPSD	2784.43	7.93906	0.000552	10000	10.0204	0.034328
c-di-GMP	190	212	FQYVGQQIRTSVRETDKKFRPSD	2784.43	7.90024	0.003959	0	0	0
c-di-GMP	190	212	FQYVGQQIRTSVRETDKKFRPSD	2784.43	7.976	0.012014	10	0.774778	0.052428
c-di-GMP	190	212	FQYVGQQIRTSVRETDKKFRPSD	2784.43	7.98641	0.00376	30	0.974009	0.049689
c-di-GMP	190	212	FQYVGQQIRTSVRETDKKFRPSD	2784.43	7.96091	0.013251	95	1.54903	0.081574
c-di-GMP	190	212	FQYVGQQIRTSVRETDKKFRPSD	2784.43	7.95261	0.006312	1000	2.84215	0.067443
c-di-GMP	190	212	FQYVGQQIRTSVRETDKKFRPSD	2784.43	7.9628	0.006624	10000	6.12979	0.183997
apo	190	213	FQYVGQQIRTSVRETDKKFRPSDE	2913.47	7.92228	0.00315	0	0	0
apo	190	213	FQYVGQQIRTSVRETDKKFRPSDE	2913.47	7.96176	0.003072	10	5.24674	0.063864
apo	190	213	FQYVGQQIRTSVRETDKKFRPSDE	2913.47	7.98613	0.004672	30	5.65079	0.113064
apo	190	213	FQYVGQQIRTSVRETDKKFRPSDE	2913.47	7.98038	0.01081	95	6.04587	0.059845
apo	190	213	FQYVGQQIRTSVRETDKKFRPSDE	2913.47	7.96019	0.002048	1000	7.56537	0.124218
apo	190	213	FQYVGQQIRTSVRETDKKFRPSDE	2913.47	7.96402	0.000341	10000	9.55636	0.056169
c-di-GMP	190	213	FQYVGQQIRTSVRETDKKFRPSDE	2913.47	7.92445	0.005216	0	0	0
c-di-GMP	190	213	FQYVGQQIRTSVRETDKKFRPSDE	2913.47	8.00542	0.010885	10	0.739931	0.056567
c-di-GMP	190	213	FQYVGQQIRTSVRETDKKFRPSDE	2913.47	8.01453	0.007822	30	0.957521	0.04703
c-di-GMP	190	213	FQYVGQQIRTSVRETDKKFRPSDE	2913.47	7.98855	0.013922	95	1.60814	0.039429
c-di-GMP	190	213	FQYVGQQIRTSVRETDKKFRPSDE	2913.47	7.97696	0.009784	1000	2.9191	0.088537
c-di-GMP	190	213	FQYVGQQIRTSVRETDKKFRPSDE	2913.47	7.99564	0.008678	10000	5.4726	0.343587
apo	192	199	YVGQQIRT	963.513	7.12758	0.004998	0	0	0
apo	192	199	YVGQQIRT	963.513	7.17938	0.004599	10	1.4192	0.013743
apo	192	199	YVGQQIRT	963.513	7.19889	0.004953	30	1.56182	0.026522
apo	192	199	YVGQQIRT	963.513	7.19708	0.009856	95	1.95123	0.016113
apo	192	199	YVGQQIRT	963.513	7.18456	0.000518	1000	3.07039	0.028008
apo	192	199	YVGQQIRT	963.513	7.19011	0.000296	10000	4.66699	0.033802
c-di-GMP	192	199	YVGQQIRT	963.513	7.1231	0.004427	0	0	0
c-di-GMP	192	199	YVGQQIRT	963.513	7.19626	0.010045	10	0.494336	0.027096
c-di-GMP	192	199	YVGQQIRT	963.513	7.20657	0.00118	30	0.567685	0.011367
c-di-GMP	192	199	YVGQQIRT	963.513	7.18616	0.012852	95	0.762973	0.033627
c-di-GMP	192	199	YVGQQIRT	963.513	7.17835	0.008143	1000	1.25518	0.020766
c-di-GMP	192	199	YVGQQIRT	963.513	7.2013	0.005423	10000	1.93875	0.102003
apo	192	212	YVGQQIRTSVRETDKKFRPSD	2509.3	7.89465	0.004374	0	0	0
apo	192	212	YVGQQIRTSVRETDKKFRPSD	2509.3	7.93813	0.001666	10	5.51839	0.065786
apo	192	212	YVGQQIRTSVRETDKKFRPSD	2509.3	7.95204	0.002946	30	6.29057	0.35622
apo	192	212	YVGQQIRTSVRETDKKFRPSD	2509.3	7.95015	0.007366	95	6.43667	0.135558
apo	192	212	YVGQQIRTSVRETDKKFRPSD	2509.3	7.93802	0.00207	1000	7.36311	0.087499
apo	192	212	YVGQQIRTSVRETDKKFRPSD	2509.3	7.93974	0.000165	10000	8.85052	0.263469
c-di-GMP	192	212	YVGQQIRTSVRETDKKFRPSD	2509.3	7.89577	0.004167	0	0	0
c-di-GMP	192	212	YVGQQIRTSVRETDKKFRPSD	2509.3	7.97116	0.010612	10	0.867715	0.101531
c-di-GMP	192	212	YVGQQIRTSVRETDKKFRPSD	2509.3	7.9825	0.003946	30	1.21009	0.133794
c-di-GMP	192	212	YVGQQIRTSVRETDKKFRPSD	2509.3	7.95678	0.012341	95	1.68283	0.060309
c-di-GMP	192	212	YVGQQIRTSVRETDKKFRPSD	2509.3	7.94893	0.005643	1000	3.10255	0.056637
c-di-GMP	192	212	YVGQQIRTSVRETDKKFRPSD	2509.3	7.95796	0.007763	10000	6.46687	0.601861
apo	197	212	IRTSVRETDKKFRPSD	1934.03	6.08475	0.003253	0	0	0
apo	197	212	IRTSVRETDKKFRPSD	1934.03	6.11548	0.007804	10	3.96083	0.045547
apo	197	212	IRTSVRETDKKFRPSD	1934.03	6.14813	0.004372	30	4.18579	0.036801
apo	197	212	IRTSVRETDKKFRPSD	1934.03	6.14442	0.007065	95	4.36388	0.032906
apo	197	212	IRTSVRETDKKFRPSD	1934.03	6.13233	0.000974	1000	4.46066	0.04134
apo	197	212	IRTSVRETDKKFRPSD	1934.03	6.1446	0.001768	10000	4.4347	0.034034
c-di-GMP	197	212	IRTSVRETDKKFRPSD	1934.03	6.07982	0.006952	0	0	0
c-di-GMP	197	212	IRTSVRETDKKFRPSD	1934.03	6.15904	0.01583	10	0.584696	0.018568
c-di-GMP	197	212	IRTSVRETDKKFRPSD	1934.03	6.16877	0.004137	30	0.744767	0.009173
c-di-GMP	197	212	IRTSVRETDKKFRPSD	1934.03	6.14024	0.012357	95	1.22142	0.009359
c-di-GMP	197	212	IRTSVRETDKKFRPSD	1934.03	6.12788	0.006389	1000	2.25687	0.04345
c-di-GMP	197	212	IRTSVRETDKKFRPSD	1934.03	6.14776	0.006362	10000	4.1336	0.149054
apo	197	213	IRTSVRETDKKFRPSDE	2063.08	6.19603	0.000566	0	0	0
apo	197	213	IRTSVRETDKKFRPSDE	2063.08	6.24054	0.010348	10	4.13422	0.06645
apo	197	213	IRTSVRETDKKFRPSDE	2063.08	6.27399	0.004184	30	4.31071	0.009918
apo	197	213	IRTSVRETDKKFRPSDE	2063.08	6.27066	0.008492	95	4.62017	0.009138
apo	197	213	IRTSVRETDKKFRPSDE	2063.08	6.25301	0.001193	1000	4.77266	0.046389
apo	197	213	IRTSVRETDKKFRPSDE	2063.08	6.26338	0.000914	10000	4.62098	0.045072
c-di-GMP	197	213	IRTSVRETDKKFRPSDE	2063.08	6.19172	0.006843	0	0	0
c-di-GMP	197	213	IRTSVRETDKKFRPSDE	2063.08	6.2841	0.014288	10	0.608844	0.03259
c-di-GMP	197	213	IRTSVRETDKKFRPSDE	2063.08	6.29252	0.001919	30	0.822836	0.024194
c-di-GMP	197	213	IRTSVRETDKKFRPSDE	2063.08	6.26003	0.014297	95	1.35821	0.025147
c-di-GMP	197	213	IRTSVRETDKKFRPSDE	2063.08	6.24767	0.007296	1000	2.41967	0.029712
c-di-GMP	197	213	IRTSVRETDKKFRPSDE	2063.08	6.26956	0.009288	10000	4.30391	0.126416
apo	197	219	IRTSVRETDKKFRPSDERIGIVL	2714.52	7.89624	0.007462	0	0	0
apo	197	219	IRTSVRETDKKFRPSDERIGIVL	2714.52	7.99186	0.003291	10	4.09874	0.029445
apo	197	219	IRTSVRETDKKFRPSDERIGIVL	2714.52	8.02223	0.004451	30	4.34246	0.039357
apo	197	219	IRTSVRETDKKFRPSDERIGIVL	2714.52	8.01584	0.012085	95	4.68472	0.055385
apo	197	219	IRTSVRETDKKFRPSDERIGIVL	2714.52	7.99353	0.003646	1000	5.37624	0.032902
apo	197	219	IRTSVRETDKKFRPSDERIGIVL	2714.52	8.00895	0.002924	10000	7.25307	0.066085
c-di-GMP	197	219	IRTSVRETDKKFRPSDERIGIVL	2714.52	7.89979	0.002727	0	0	0
c-di-GMP	197	219	IRTSVRETDKKFRPSDERIGIVL	2714.52	8.0163	0.013447	10	0.810937	0.01714
c-di-GMP	197	219	IRTSVRETDKKFRPSDERIGIVL	2714.52	8.02816	0.003761	30	1.01801	0.023887
c-di-GMP	197	219	IRTSVRETDKKFRPSDERIGIVL	2714.52	7.99534	0.019817	95	1.53299	0.028305
c-di-GMP	197	219	IRTSVRETDKKFRPSDERIGIVL	2714.52	7.98555	0.006939	1000	2.57105	0.050451
c-di-GMP	197	219	IRTSVRETDKKFRPSDERIGIVL	2714.52	8.02785	0.005852	10000	4.44211	0.111154
apo	200	212	SVRETDKKFRPSD	1563.8	5.83742	0.007723	0	0	0
apo	200	212	SVRETDKKFRPSD	1563.8	5.88516	0.020166	10	2.45497	0.02857
apo	200	212	SVRETDKKFRPSD	1563.8	5.91977	0.004883	30	2.68258	0.017532
apo	200	212	SVRETDKKFRPSD	1563.8	5.9183	0.012636	95	2.9468	0.025123
apo	200	212	SVRETDKKFRPSD	1563.8	5.89711	0.00843	1000	2.95747	0.030862
apo	200	212	SVRETDKKFRPSD	1563.8	5.91886	0.005192	10000	2.89243	0.095768
c-di-GMP	200	212	SVRETDKKFRPSD	1563.8	5.82343	0.020708	0	0	0
c-di-GMP	200	212	SVRETDKKFRPSD	1563.8	5.93449	0.017574	10	0.556583	0.010139
c-di-GMP	200	212	SVRETDKKFRPSD	1563.8	5.93966	0.000867	30	0.682045	0.018931
c-di-GMP	200	212	SVRETDKKFRPSD	1563.8	5.89443	0.017532	95	1.00141	0.026263
c-di-GMP	200	212	SVRETDKKFRPSD	1563.8	5.8807	0.008278	1000	1.55758	0.016997
c-di-GMP	200	212	SVRETDKKFRPSD	1563.8	5.91788	0.015717	10000	2.68249	0.106729
apo	200	213	SVRETDKKFRPSDE	1692.84	5.97046	0.003566	0	0	0
apo	200	213	SVRETDKKFRPSDE	1692.84	6.01808	0.0271	10	2.71131	0.030174
apo	200	213	SVRETDKKFRPSDE	1692.84	6.06144	0.004434	30	2.96821	0.023183
apo	200	213	SVRETDKKFRPSDE	1692.84	6.05905	0.009411	95	3.34442	0.03683
apo	200	213	SVRETDKKFRPSDE	1692.84	6.04421	0.001232	1000	3.43774	0.01999
apo	200	213	SVRETDKKFRPSDE	1692.84	6.05666	0.002055	10000	3.32085	0.033338
c-di-GMP	200	213	SVRETDKKFRPSDE	1692.84	5.96115	0.011903	0	0	0
c-di-GMP	200	213	SVRETDKKFRPSDE	1692.84	6.06897	0.014468	10	0.650859	0.016414
c-di-GMP	200	213	SVRETDKKFRPSDE	1692.84	6.07605	0.002103	30	0.859946	0.016907
c-di-GMP	200	213	SVRETDKKFRPSDE	1692.84	6.04472	0.010571	95	1.26677	0.018975
c-di-GMP	200	213	SVRETDKKFRPSDE	1692.84	6.02756	0.010275	1000	1.99778	0.025604
c-di-GMP	200	213	SVRETDKKFRPSDE	1692.84	6.05832	0.008315	10000	3.09249	0.106224
apo	200	216	SVRETDKKFRPSDERIG	2019.05	6.47047	0.004722	0	0	0
apo	200	216	SVRETDKKFRPSDERIG	2019.05	6.5208	0.004914	10	1.88752	0.026339
apo	200	216	SVRETDKKFRPSDERIG	2019.05	6.54576	0.006278	30	2.09758	0.033661
apo	200	216	SVRETDKKFRPSDERIG	2019.05	6.542	0.007294	95	2.50581	0.024408
apo	200	216	SVRETDKKFRPSDERIG	2019.05	6.52917	0.003448	1000	2.98956	0.04808
apo	200	216	SVRETDKKFRPSDERIG	2019.05	6.53955	0.004699	10000	4.02696	0.039137
c-di-GMP	200	216	SVRETDKKFRPSDERIG	2019.05	6.46496	0.004306	0	0	0
c-di-GMP	200	216	SVRETDKKFRPSDERIG	2019.05	6.54787	0.012735	10	0.620235	0.012403
c-di-GMP	200	216	SVRETDKKFRPSDERIG	2019.05	6.55747	0.005334	30	0.791867	0.007593
c-di-GMP	200	216	SVRETDKKFRPSDERIG	2019.05	6.53001	0.012016	95	1.11177	0.004804
c-di-GMP	200	216	SVRETDKKFRPSDERIG	2019.05	6.52529	0.001767	1000	1.60709	0.025694
c-di-GMP	200	216	SVRETDKKFRPSDERIG	2019.05	6.54812	0.006992	10000	2.46168	0.052968
apo	200	217	SVRETDKKFRPSDERIGI	2132.13	7.2601	0.00572	0	0	0
apo	200	217	SVRETDKKFRPSDERIGI	2132.13	7.33909	0.006718	10	1.96741	0.039383
apo	200	217	SVRETDKKFRPSDERIGI	2132.13	7.36314	0.002743	30	2.19862	0.033278
apo	200	217	SVRETDKKFRPSDERIGI	2132.13	7.35835	0.012878	95	2.56424	0.025169
apo	200	217	SVRETDKKFRPSDERIGI	2132.13	7.33572	0.003338	1000	3.15596	0.022451
apo	200	217	SVRETDKKFRPSDERIGI	2132.13	7.34343	0.000597	10000	4.46535	0.022488
c-di-GMP	200	217	SVRETDKKFRPSDERIGI	2132.13	7.2594	0.003745	0	0	0
c-di-GMP	200	217	SVRETDKKFRPSDERIGI	2132.13	7.3611	0.013386	10	0.655286	0.032132
c-di-GMP	200	217	SVRETDKKFRPSDERIGI	2132.13	7.37263	0.002016	30	0.830903	0.035546
c-di-GMP	200	217	SVRETDKKFRPSDERIGI	2132.13	7.33695	0.019465	95	1.1248	0.029551
c-di-GMP	200	217	SVRETDKKFRPSDERIGI	2132.13	7.32555	0.006906	1000	1.69747	0.034285
c-di-GMP	200	217	SVRETDKKFRPSDERIGI	2132.13	7.36328	0.00778	10000	2.52762	0.080733
apo	201	212	VRETDKKFRPSD	1476.77	5.83262	0.006086	0	0	0
apo	201	212	VRETDKKFRPSD	1476.77	5.88499	0.024986	10	2.74951	0.022071
apo	201	212	VRETDKKFRPSD	1476.77	5.92551	0.005056	30	2.99895	0.020546
apo	201	212	VRETDKKFRPSD	1476.77	5.91701	0.016312	95	3.32373	0.02812
apo	201	212	VRETDKKFRPSD	1476.77	5.90355	0.007472	1000	3.41533	0.024859
apo	201	212	VRETDKKFRPSD	1476.77	5.91598	0.000484	10000	3.25628	0.028461
c-di-GMP	201	212	VRETDKKFRPSD	1476.77	5.82442	0.021901	0	0	0
c-di-GMP	201	212	VRETDKKFRPSD	1476.77	5.93196	0.014398	10	0.615276	0.014711
c-di-GMP	201	212	VRETDKKFRPSD	1476.77	5.9379	0.003801	30	0.773595	0.020845
c-di-GMP	201	212	VRETDKKFRPSD	1476.77	5.89711	0.011451	95	1.13324	0.01513
c-di-GMP	201	212	VRETDKKFRPSD	1476.77	5.88306	0.01156	1000	1.89783	0.035655
c-di-GMP	201	212	VRETDKKFRPSD	1476.77	5.9125	0.011299	10000	3.06412	0.073226
apo	202	212	RETDKKFRPSD	1377.7	5.75579	0.151961	0	0	0
apo	202	212	RETDKKFRPSD	1377.7	5.71256	0.224781	10	1.80366	0.074178
apo	202	212	RETDKKFRPSD	1377.7	5.58052	0.01524	30	1.92277	0.03527
apo	202	212	RETDKKFRPSD	1377.7	5.57642	0.010343	95	2.19665	0.042477
apo	202	212	RETDKKFRPSD	1377.7	5.54767	0.011574	1000	2.31772	0.04675
apo	202	212	RETDKKFRPSD	1377.7	5.54905	0.002093	10000	2.23527	0.056842
c-di-GMP	202	212	RETDKKFRPSD	1377.7	5.44245	0.040124	0	0	0
c-di-GMP	202	212	RETDKKFRPSD	1377.7	5.59181	0.024921	10	0.4918	0.018032
c-di-GMP	202	212	RETDKKFRPSD	1377.7	5.58673	0.00676	30	0.577504	0.009991
c-di-GMP	202	212	RETDKKFRPSD	1377.7	5.55332	0.007902	95	0.816719	0.013163
c-di-GMP	202	212	RETDKKFRPSD	1377.7	5.52435	0.012406	1000	1.31679	0.018592
c-di-GMP	202	212	RETDKKFRPSD	1377.7	5.53366	0.065089	10000	2.13367	0.064
apo	202	213	RETDKKFRPSDE	1506.74	5.66301	0.004794	0	0	0
apo	202	213	RETDKKFRPSDE	1506.74	5.72193	0.027721	10	1.24753	0.02521
apo	202	213	RETDKKFRPSDE	1506.74	5.73187	0.049035	30	1.45928	0.027766
apo	202	213	RETDKKFRPSDE	1506.74	5.75068	0.005832	95	1.62919	0.02971
apo	202	213	RETDKKFRPSDE	1506.74	5.75145	0.00627	1000	1.75774	0.035528
apo	202	213	RETDKKFRPSDE	1506.74	5.768	0.004081	10000	1.6944	0.025191
c-di-GMP	202	213	RETDKKFRPSDE	1506.74	5.66305	0.026498	0	0	0
c-di-GMP	202	213	RETDKKFRPSDE	1506.74	5.76291	0.011501	10	0.425036	0.02051
c-di-GMP	202	213	RETDKKFRPSDE	1506.74	5.76038	0.004156	30	0.511036	0.008843
c-di-GMP	202	213	RETDKKFRPSDE	1506.74	5.75134	0.01391	95	0.691078	0.001367
c-di-GMP	202	213	RETDKKFRPSDE	1506.74	5.7326	0.00854	1000	1.0485	0.014275
c-di-GMP	202	213	RETDKKFRPSDE	1506.74	5.75956	0.009827	10000	1.58151	0.072977
apo	202	219	RETDKKFRPSDERIGIVL	2158.19	8.10172	0.008177	0	0	0
apo	202	219	RETDKKFRPSDERIGIVL	2158.19	8.20377	0.00337	10	1.4875	0.049703
apo	202	219	RETDKKFRPSDERIGIVL	2158.19	8.2235	0.002313	30	1.64985	0.049106
apo	202	219	RETDKKFRPSDERIGIVL	2158.19	8.21922	0.007564	95	1.97194	0.045672
apo	202	219	RETDKKFRPSDERIGIVL	2158.19	8.19913	0.004912	1000	2.61752	0.062872
apo	202	219	RETDKKFRPSDERIGIVL	2158.19	8.20833	0.001022	10000	4.71578	0.027871
c-di-GMP	202	219	RETDKKFRPSDERIGIVL	2158.19	8.10713	0.002465	0	0	0
c-di-GMP	202	219	RETDKKFRPSDERIGIVL	2158.19	8.21605	0.007878	10	0.603979	0.021811
c-di-GMP	202	219	RETDKKFRPSDERIGIVL	2158.19	8.22468	0.003368	30	0.787488	0.015708
c-di-GMP	202	219	RETDKKFRPSDERIGIVL	2158.19	8.20335	0.016294	95	0.981313	0.025599
c-di-GMP	202	219	RETDKKFRPSDERIGIVL	2158.19	8.18976	0.007837	1000	1.36091	0.056414
c-di-GMP	202	219	RETDKKFRPSDERIGIVL	2158.19	8.22307	0.005974	10000	2.05541	0.081305
apo	202	224	RETDKKFRPSDERIGIVLTHTPA	2665.43	8.35747	0.004902	0	0	0
apo	202	224	RETDKKFRPSDERIGIVLTHTPA	2665.43	8.43446	0.004356	10	3.09218	0.059675
apo	202	224	RETDKKFRPSDERIGIVLTHTPA	2665.43	8.45047	0.003558	30	3.22341	0.060971
apo	202	224	RETDKKFRPSDERIGIVLTHTPA	2665.43	8.44571	0.006719	95	3.56524	0.068945
apo	202	224	RETDKKFRPSDERIGIVLTHTPA	2665.43	8.42869	0.004511	1000	4.20491	0.221017
apo	202	224	RETDKKFRPSDERIGIVLTHTPA	2665.43	8.43112	0.002807	10000	6.50403	0.056505
c-di-GMP	202	224	RETDKKFRPSDERIGIVLTHTPA	2665.43	8.36891	0.00595	0	0	0
c-di-GMP	202	224	RETDKKFRPSDERIGIVLTHTPA	2665.43	8.44587	0.008311	10	0.985113	0.092856
c-di-GMP	202	224	RETDKKFRPSDERIGIVLTHTPA	2665.43	8.4549	0.002873	30	1.12558	0.100836
c-di-GMP	202	224	RETDKKFRPSDERIGIVLTHTPA	2665.43	8.43781	0.010893	95	1.44897	0.060456
c-di-GMP	202	224	RETDKKFRPSDERIGIVLTHTPA	2665.43	8.42661	0.006976	1000	2.16304	0.088606
c-di-GMP	202	224	RETDKKFRPSDERIGIVLTHTPA	2665.43	8.44625	0.004046	10000	3.57497	0.119595
apo	202	231	RETDKKFRPSDERIGIVLTHTPAEHMPAVL	3442.81	8.36515	0.005388	0	0	0
apo	202	231	RETDKKFRPSDERIGIVLTHTPAEHMPAVL	3442.81	8.44243	0.005336	10	5.54212	0.079881
apo	202	231	RETDKKFRPSDERIGIVLTHTPAEHMPAVL	3442.81	8.45695	0.002956	30	5.92014	0.045871
apo	202	231	RETDKKFRPSDERIGIVLTHTPAEHMPAVL	3442.81	8.45383	0.006781	95	6.51101	0.01796
apo	202	231	RETDKKFRPSDERIGIVLTHTPAEHMPAVL	3442.81	8.43853	0.002686	1000	7.63281	0.064267
apo	202	231	RETDKKFRPSDERIGIVLTHTPAEHMPAVL	3442.81	8.44043	0.002602	10000	9.72704	0.016562
c-di-GMP	202	231	RETDKKFRPSDERIGIVLTHTPAEHMPAVL	3442.81	8.37459	0.004814	0	0	0
c-di-GMP	202	231	RETDKKFRPSDERIGIVLTHTPAEHMPAVL	3442.81	8.45416	0.006547	10	2.54748	0.022323
c-di-GMP	202	231	RETDKKFRPSDERIGIVLTHTPAEHMPAVL	3442.81	8.46203	0.002225	30	2.71835	0.015544
c-di-GMP	202	231	RETDKKFRPSDERIGIVLTHTPAEHMPAVL	3442.81	8.44581	0.012685	95	3.10483	0.052286
c-di-GMP	202	231	RETDKKFRPSDERIGIVLTHTPAEHMPAVL	3442.81	8.43369	0.007657	1000	4.4244	0.02928
c-di-GMP	202	231	RETDKKFRPSDERIGIVLTHTPAEHMPAVL	3442.81	8.45295	0.004512	10000	6.62251	0.101932
apo	213	219	ERIGIVL	798.496	9.22265	0.008388	0	0	0
apo	213	219	ERIGIVL	798.496	9.29102	0.012938	10	0.10216	0.013027
apo	213	219	ERIGIVL	798.496	9.30462	0.003896	30	0.099983	0.013724
apo	213	219	ERIGIVL	798.496	9.29395	0.01417	95	0.115629	0.013407
apo	213	219	ERIGIVL	798.496	9.28086	0.003931	1000	0.38957	0.050927
apo	213	219	ERIGIVL	798.496	9.28218	0.005396	10000	2.28287	0.024565
c-di-GMP	213	219	ERIGIVL	798.496	9.22089	0.006905	0	0	0
c-di-GMP	213	219	ERIGIVL	798.496	9.29339	0.008119	10	0.079688	0.01695
c-di-GMP	213	219	ERIGIVL	798.496	9.31133	0.00045	30	0.098847	0.020856
c-di-GMP	213	219	ERIGIVL	798.496	9.28769	0.01588	95	0.067138	0.01547
c-di-GMP	213	219	ERIGIVL	798.496	9.26696	0.00259	1000	0.083894	0.025625
c-di-GMP	213	219	ERIGIVL	798.496	9.30329	0.008238	10000	0.135049	0.021314
apo	213	231	ERIGIVLTHTPAEHMPAVL	2083.12	8.78005	0.006711	0	0	0
apo	213	231	ERIGIVLTHTPAEHMPAVL	2083.12	8.85223	0.007563	10	4.06005	0.045553
apo	213	231	ERIGIVLTHTPAEHMPAVL	2083.12	8.86077	0.001826	30	4.37845	0.056338
apo	213	231	ERIGIVLTHTPAEHMPAVL	2083.12	8.85976	0.007606	95	4.4996	0.02873
apo	213	231	ERIGIVLTHTPAEHMPAVL	2083.12	8.84586	0.003561	1000	5.3389	0.062417
apo	213	231	ERIGIVLTHTPAEHMPAVL	2083.12	8.84947	0.001513	10000	7.01666	0.159678
c-di-GMP	213	231	ERIGIVLTHTPAEHMPAVL	2083.12	8.7819	0.004765	0	0	0
c-di-GMP	213	231	ERIGIVLTHTPAEHMPAVL	2083.12	8.8578	0.005443	10	2.09166	0.060805
c-di-GMP	213	231	ERIGIVLTHTPAEHMPAVL	2083.12	8.86549	0.001682	30	2.25834	0.025374
c-di-GMP	213	231	ERIGIVLTHTPAEHMPAVL	2083.12	8.85383	0.009988	95	2.4029	0.027873
c-di-GMP	213	231	ERIGIVLTHTPAEHMPAVL	2083.12	8.83441	0.001238	1000	3.19082	0.042651
c-di-GMP	213	231	ERIGIVLTHTPAEHMPAVL	2083.12	8.86381	0.004791	10000	4.6009	0.045455
apo	214	219	RIGIVL	669.453	9.12525	0.00842	0	0	0
apo	214	219	RIGIVL	669.453	9.20372	0.004632	10	0.094733	0.014509
apo	214	219	RIGIVL	669.453	9.21266	0.002032	30	0.092704	0.008365
apo	214	219	RIGIVL	669.453	9.20799	0.010212	95	0.130781	0.015241
apo	214	219	RIGIVL	669.453	9.19821	0.002868	1000	0.344736	0.009315
apo	214	219	RIGIVL	669.453	9.19926	0.007194	10000	1.76949	0.006491
c-di-GMP	214	219	RIGIVL	669.453	9.12435	0.004772	0	0	0
c-di-GMP	214	219	RIGIVL	669.453	9.20637	0.008469	10	0.053287	0.010375
c-di-GMP	214	219	RIGIVL	669.453	9.21617	0.002916	30	0.061097	0.00369
c-di-GMP	214	219	RIGIVL	669.453	9.20295	0.007713	95	0.04637	0.012969
c-di-GMP	214	219	RIGIVL	669.453	9.17681	0.003043	1000	0.060753	0.006588
c-di-GMP	214	219	RIGIVL	669.453	9.21566	0.005865	10000	0.123164	0.016701
apo	217	231	IVLTHTPAEHMPAVL	1627.88	8.62997	0.006373	0	0	0
apo	217	231	IVLTHTPAEHMPAVL	1627.88	8.71273	0.003477	10	4.25276	0.058886
apo	217	231	IVLTHTPAEHMPAVL	1627.88	8.72415	0.003141	30	4.44998	0.017006
apo	217	231	IVLTHTPAEHMPAVL	1627.88	8.72216	0.004245	95	4.65549	0.012203
apo	217	231	IVLTHTPAEHMPAVL	1627.88	8.70865	0.001071	1000	5.24971	0.057017
apo	217	231	IVLTHTPAEHMPAVL	1627.88	8.71331	0.003473	10000	5.35427	0.024462
c-di-GMP	217	231	IVLTHTPAEHMPAVL	1627.88	8.63556	0.004994	0	0	0
c-di-GMP	217	231	IVLTHTPAEHMPAVL	1627.88	8.71989	0.006158	10	2.20437	0.045734
c-di-GMP	217	231	IVLTHTPAEHMPAVL	1627.88	8.72607	0.002662	30	2.31068	0.008366
c-di-GMP	217	231	IVLTHTPAEHMPAVL	1627.88	8.7149	0.008817	95	2.52197	0.044784
c-di-GMP	217	231	IVLTHTPAEHMPAVL	1627.88	8.70062	0.005689	1000	3.44797	0.036721
c-di-GMP	217	231	IVLTHTPAEHMPAVL	1627.88	8.7201	0.002308	10000	4.8209	0.079322
apo	220	231	THTPAEHMPAVL	1302.64	8.11245	0.007162	0	0	0
apo	220	231	THTPAEHMPAVL	1302.64	8.19724	0.003106	10	2.88796	0.029931
apo	220	231	THTPAEHMPAVL	1302.64	8.2172	0.003605	30	3.02637	0.025841
apo	220	231	THTPAEHMPAVL	1302.64	8.21442	0.008185	95	3.16377	0.016403
apo	220	231	THTPAEHMPAVL	1302.64	8.19643	0.002991	1000	3.6105	0.037083
apo	220	231	THTPAEHMPAVL	1302.64	8.21218	0.000213	10000	3.56319	0.070656
c-di-GMP	220	231	THTPAEHMPAVL	1302.64	8.11314	0.003443	0	0	0
c-di-GMP	220	231	THTPAEHMPAVL	1302.64	8.21326	0.009487	10	1.84163	0.023294
c-di-GMP	220	231	THTPAEHMPAVL	1302.64	8.22475	0.003436	30	1.92211	0.020209
c-di-GMP	220	231	THTPAEHMPAVL	1302.64	8.20253	0.014409	95	2.04313	0.041637
c-di-GMP	220	231	THTPAEHMPAVL	1302.64	8.19397	0.006355	1000	2.57274	0.021407
c-di-GMP	220	231	THTPAEHMPAVL	1302.64	8.22251	0.005475	10000	3.28938	0.039272
apo	232	248	TKLKKQLDTYQLENGKY	2069.12	7.41243	0.004358	0	0	0
apo	232	248	TKLKKQLDTYQLENGKY	2069.12	7.4823	0.004029	10	2.20279	0.032019
apo	232	248	TKLKKQLDTYQLENGKY	2069.12	7.50043	0.005727	30	2.98663	0.062544
apo	232	248	TKLKKQLDTYQLENGKY	2069.12	7.49739	0.00785	95	4.30636	0.023984
apo	232	248	TKLKKQLDTYQLENGKY	2069.12	7.48257	0.002857	1000	6.39512	0.031836
apo	232	248	TKLKKQLDTYQLENGKY	2069.12	7.48843	0.001759	10000	7.43303	0.081662
c-di-GMP	232	248	TKLKKQLDTYQLENGKY	2069.12	7.41236	0.004881	0	0	0
c-di-GMP	232	248	TKLKKQLDTYQLENGKY	2069.12	7.50016	0.010721	10	2.57841	0.055113
c-di-GMP	232	248	TKLKKQLDTYQLENGKY	2069.12	7.5096	0.002903	30	3.27495	0.03345
c-di-GMP	232	248	TKLKKQLDTYQLENGKY	2069.12	7.4816	0.014072	95	4.18454	0.042394
c-di-GMP	232	248	TKLKKQLDTYQLENGKY	2069.12	7.47318	0.005197	1000	5.83857	0.068039
c-di-GMP	232	248	TKLKKQLDTYQLENGKY	2069.12	7.49836	0.006039	10000	6.866	0.115462
apo	232	253	TKLKKQLDTYQLENGKYVSLTF	2616.42	8.61733	0.004838	0	0	0
apo	232	253	TKLKKQLDTYQLENGKYVSLTF	2616.42	8.7146	0.005193	10	4.39352	0.080886
apo	232	253	TKLKKQLDTYQLENGKYVSLTF	2616.42	8.72267	0.001434	30	5.39945	0.130623
apo	232	253	TKLKKQLDTYQLENGKYVSLTF	2616.42	8.72233	0.005318	95	7.06915	0.121104
apo	232	253	TKLKKQLDTYQLENGKYVSLTF	2616.42	8.70607	0.002498	1000	10.4182	0.082158
apo	232	253	TKLKKQLDTYQLENGKYVSLTF	2616.42	8.71615	0.000596	10000	12.2649	0.032289
c-di-GMP	232	253	TKLKKQLDTYQLENGKYVSLTF	2616.42	8.62449	0.006887	0	0	0
c-di-GMP	232	253	TKLKKQLDTYQLENGKYVSLTF	2616.42	8.71459	0.004089	10	4.82378	0.098028
c-di-GMP	232	253	TKLKKQLDTYQLENGKYVSLTF	2616.42	8.7234	0.003755	30	5.76832	0.088336
c-di-GMP	232	253	TKLKKQLDTYQLENGKYVSLTF	2616.42	8.7081	0.012102	95	6.98738	0.068699
c-di-GMP	232	253	TKLKKQLDTYQLENGKYVSLTF	2616.42	8.69582	0.00732	1000	9.41093	0.339953
c-di-GMP	232	253	TKLKKQLDTYQLENGKYVSLTF	2616.42	8.71895	0.003425	10000	11.3092	0.116312
apo	249	252	VSLT	418.242	7.27107	0.003558	0	0	0
apo	249	252	VSLT	418.242	7.30161	0.012146	10	0.996168	0.007679
apo	249	252	VSLT	418.242	7.3345	0.003446	30	1.01126	0.014982
apo	249	252	VSLT	418.242	7.33345	0.010696	95	1.12052	0.009505
apo	249	252	VSLT	418.242	7.32261	0.002117	1000	1.62026	0.008451
apo	249	252	VSLT	418.242	7.33147	0.002053	10000	1.58679	0.012345
c-di-GMP	249	252	VSLT	418.242	7.26577	0.008927	0	0	0
c-di-GMP	249	252	VSLT	418.242	7.32613	0.017804	10	0.975916	0.016939
c-di-GMP	249	252	VSLT	418.242	7.35066	0.003536	30	0.998544	0.016875
c-di-GMP	249	252	VSLT	418.242	7.31672	0.017136	95	1.07129	0.01814
c-di-GMP	249	252	VSLT	418.242	7.30666	0.011071	1000	1.55277	0.013831
c-di-GMP	249	252	VSLT	418.242	7.33549	0.009148	10000	1.59129	0.020257
apo	249	253	VSLTF	565.311	9.7086	0.010516	0	0	0
apo	249	253	VSLTF	565.311	9.74563	0.008113	10	1.55706	0.017826
apo	249	253	VSLTF	565.311	9.7482	0.002246	30	1.66733	0.016831
apo	249	253	VSLTF	565.311	9.7387	0.006409	95	1.79143	0.016132
apo	249	253	VSLTF	565.311	9.72132	0.003124	1000	2.28131	0.018904
apo	249	253	VSLTF	565.311	9.72714	0.005397	10000	2.28516	0.020746
c-di-GMP	249	253	VSLTF	565.311	9.7033	0.007517	0	0	0
c-di-GMP	249	253	VSLTF	565.311	9.73799	0.0072	10	1.60763	0.008963
c-di-GMP	249	253	VSLTF	565.311	9.74193	0.003013	30	1.6718	0.010331
c-di-GMP	249	253	VSLTF	565.311	9.73328	0.006806	95	1.74408	0.011592
c-di-GMP	249	253	VSLTF	565.311	9.71917	0.007497	1000	2.23668	0.010927
c-di-GMP	249	253	VSLTF	565.311	9.74056	0.006876	10000	2.27645	0.022391
apo	254	265	HVCYLPYRNDIQ	1519.72	8.19581	0.007221	0	0	0
apo	254	265	HVCYLPYRNDIQ	1519.72	8.26774	0.004191	10	2.02785	0.016553
apo	254	265	HVCYLPYRNDIQ	1519.72	8.28576	0.00176	30	2.21352	0.048938
apo	254	265	HVCYLPYRNDIQ	1519.72	8.28255	0.006476	95	2.78842	0.021514
apo	254	265	HVCYLPYRNDIQ	1519.72	8.26619	0.000895	1000	4.05134	0.03249
apo	254	265	HVCYLPYRNDIQ	1519.72	8.27584	0.000243	10000	4.50515	0.03434
c-di-GMP	254	265	HVCYLPYRNDIQ	1519.72	8.20044	0.002799	0	0	0
c-di-GMP	254	265	HVCYLPYRNDIQ	1519.72	8.2773	0.006673	10	2.02698	0.023279
c-di-GMP	254	265	HVCYLPYRNDIQ	1519.72	8.28737	0.004093	30	2.2121	0.027671
c-di-GMP	254	265	HVCYLPYRNDIQ	1519.72	8.27036	0.014385	95	2.66241	0.031151
c-di-GMP	254	265	HVCYLPYRNDIQ	1519.72	8.25961	0.006988	1000	3.804	0.021463
c-di-GMP	254	265	HVCYLPYRNDIQ	1519.72	8.28441	0.003278	10000	3.94663	0.046614
apo	254	266	HVCYLPYRNDIQT	1620.77	8.21462	0.006791	0	0	0
apo	254	266	HVCYLPYRNDIQT	1620.77	8.27937	0.00376	10	2.08441	0.018907
apo	254	266	HVCYLPYRNDIQT	1620.77	8.29787	0.001759	30	2.32939	0.011512
apo	254	266	HVCYLPYRNDIQT	1620.77	8.29596	0.004719	95	3.15537	0.015271
apo	254	266	HVCYLPYRNDIQT	1620.77	8.28123	0.0022	1000	4.67306	0.015309
apo	254	266	HVCYLPYRNDIQT	1620.77	8.28927	0.000145	10000	5.11623	0.010612
c-di-GMP	254	266	HVCYLPYRNDIQT	1620.77	8.21974	0.004088	0	0	0
c-di-GMP	254	266	HVCYLPYRNDIQT	1620.77	8.2893	0.006776	10	2.0662	0.027611
c-di-GMP	254	266	HVCYLPYRNDIQT	1620.77	8.30031	0.004624	30	2.347	0.011322
c-di-GMP	254	266	HVCYLPYRNDIQT	1620.77	8.28624	0.011695	95	2.9762	0.025736
c-di-GMP	254	266	HVCYLPYRNDIQT	1620.77	8.27597	0.009189	1000	4.40641	0.026518
c-di-GMP	254	266	HVCYLPYRNDIQT	1620.77	8.29746	0.00167	10000	4.54992	0.041421
apo	254	269	HVCYLPYRNDIQTADQ	1934.89	8.14066	0.004682	0	0	0
apo	254	269	HVCYLPYRNDIQTADQ	1934.89	8.19969	0.002183	10	3.60559	0.026596
apo	254	269	HVCYLPYRNDIQTADQ	1934.89	8.21912	0.004607	30	3.99296	0.027516
apo	254	269	HVCYLPYRNDIQTADQ	1934.89	8.21686	0.006794	95	4.94958	0.018762
apo	254	269	HVCYLPYRNDIQTADQ	1934.89	8.20524	0.001749	1000	6.44169	0.020693
apo	254	269	HVCYLPYRNDIQTADQ	1934.89	8.21123	0.002037	10000	6.80912	0.010232
c-di-GMP	254	269	HVCYLPYRNDIQTADQ	1934.89	8.14671	0.004789	0	0	0
c-di-GMP	254	269	HVCYLPYRNDIQTADQ	1934.89	8.21225	0.009515	10	3.68503	0.048034
c-di-GMP	254	269	HVCYLPYRNDIQTADQ	1934.89	8.22341	0.002656	30	4.07915	0.011424
c-di-GMP	254	269	HVCYLPYRNDIQTADQ	1934.89	8.20861	0.009806	95	4.79022	0.041353
c-di-GMP	254	269	HVCYLPYRNDIQTADQ	1934.89	8.20264	0.006893	1000	6.15865	0.047776
c-di-GMP	254	269	HVCYLPYRNDIQTADQ	1934.89	8.22059	0.003969	10000	6.27586	0.090273
apo	254	270	HVCYLPYRNDIQTADQF	2081.96	8.92304	0.011249	0	0	0
apo	254	270	HVCYLPYRNDIQTADQF	2081.96	8.98221	0.01067	10	3.67782	0.063516
apo	254	270	HVCYLPYRNDIQTADQF	2081.96	8.98861	0.006706	30	4.09342	0.045993
apo	254	270	HVCYLPYRNDIQTADQF	2081.96	8.98971	0.006946	95	5.06645	0.045999
apo	254	270	HVCYLPYRNDIQTADQF	2081.96	8.97407	0.008327	1000	6.89228	0.059734
apo	254	270	HVCYLPYRNDIQTADQF	2081.96	8.98402	0.007089	10000	7.57637	0.087962
c-di-GMP	254	270	HVCYLPYRNDIQTADQF	2081.96	8.91914	0.003026	0	0	0
c-di-GMP	254	270	HVCYLPYRNDIQTADQF	2081.96	8.97846	0.00124	10	3.74192	0.037649
c-di-GMP	254	270	HVCYLPYRNDIQTADQF	2081.96	8.99333	0.006803	30	4.14625	0.048648
c-di-GMP	254	270	HVCYLPYRNDIQTADQF	2081.96	8.98144	0.006859	95	4.91679	0.078367
c-di-GMP	254	270	HVCYLPYRNDIQTADQF	2081.96	8.95647	0.007506	1000	6.32079	0.104824
c-di-GMP	254	270	HVCYLPYRNDIQTADQF	2081.96	8.99755	0.007171	10000	6.6633	0.128408
apo	258	266	LPYRNDIQT	1118.57	7.49922	0.002825	0	0	0
apo	258	266	LPYRNDIQT	1118.57	7.55214	0.002793	10	2.13408	0.01706
apo	258	266	LPYRNDIQT	1118.57	7.57091	0.0055	30	2.3168	0.010488
apo	258	266	LPYRNDIQT	1118.57	7.5676	0.006788	95	2.92128	0.009182
apo	258	266	LPYRNDIQT	1118.57	7.56069	0.001656	1000	4.2445	0.018301
apo	258	266	LPYRNDIQT	1118.57	7.56533	0.001573	10000	4.53576	0.028743
c-di-GMP	258	266	LPYRNDIQT	1118.57	7.50262	0.003337	0	0	0
c-di-GMP	258	266	LPYRNDIQT	1118.57	7.56831	0.010955	10	2.05375	0.011595
c-di-GMP	258	266	LPYRNDIQT	1118.57	7.57862	0.003097	30	2.20495	0.010934
c-di-GMP	258	266	LPYRNDIQT	1118.57	7.55838	0.010571	95	2.63216	0.006592
c-di-GMP	258	266	LPYRNDIQT	1118.57	7.55317	0.00502	1000	4.02036	0.009792
c-di-GMP	258	266	LPYRNDIQT	1118.57	7.57084	0.003556	10000	4.14408	0.059265
apo	259	266	PYRNDIQT	1005.49	6.86959	0.003341	0	0	0
apo	259	266	PYRNDIQT	1005.49	6.91409	0.005523	10	2.09984	0.029687
apo	259	266	PYRNDIQT	1005.49	6.93769	0.00498	30	2.28897	0.029018
apo	259	266	PYRNDIQT	1005.49	6.93356	0.008996	95	2.88326	0.031639
apo	259	266	PYRNDIQT	1005.49	6.92412	0.001912	1000	4.1143	0.028457
apo	259	266	PYRNDIQT	1005.49	6.93252	0.001633	10000	4.0281	0.031091
c-di-GMP	259	266	PYRNDIQT	1005.49	6.86583	0.00526	0	0	0
c-di-GMP	259	266	PYRNDIQT	1005.49	6.93478	0.01249	10	2.03175	0.026358
c-di-GMP	259	266	PYRNDIQT	1005.49	6.94453	0.001789	30	2.18459	0.022667
c-di-GMP	259	266	PYRNDIQT	1005.49	6.92199	0.00992	95	2.60941	0.021091
c-di-GMP	259	266	PYRNDIQT	1005.49	6.91488	0.005064	1000	3.96201	0.021817
c-di-GMP	259	266	PYRNDIQT	1005.49	6.93575	0.004203	10000	4.02347	0.024767
apo	259	269	PYRNDIQTADQ	1319.61	6.8168	0.004139	0	0	0
apo	259	269	PYRNDIQTADQ	1319.61	6.84962	0.005117	10	3.67103	0.026805
apo	259	269	PYRNDIQTADQ	1319.61	6.87236	0.00428	30	4.01594	0.017151
apo	259	269	PYRNDIQTADQ	1319.61	6.86964	0.008202	95	4.71748	0.028871
apo	259	269	PYRNDIQTADQ	1319.61	6.85793	0.001136	1000	5.95406	0.028029
apo	259	269	PYRNDIQTADQ	1319.61	6.86877	0.001907	10000	5.84457	0.060611
c-di-GMP	259	269	PYRNDIQTADQ	1319.61	6.80944	0.005856	0	0	0
c-di-GMP	259	269	PYRNDIQTADQ	1319.61	6.86837	0.012891	10	3.67417	0.033046
c-di-GMP	259	269	PYRNDIQTADQ	1319.61	6.88005	0.002633	30	3.96981	0.027012
c-di-GMP	259	269	PYRNDIQTADQ	1319.61	6.85839	0.010027	95	4.43572	0.026091
c-di-GMP	259	269	PYRNDIQTADQ	1319.61	6.8528	0.004615	1000	5.76382	0.038775
c-di-GMP	259	269	PYRNDIQTADQ	1319.61	6.87207	0.003466	10000	5.83428	0.034431
apo	279	283	MMNEL	636.261	8.8314	0.006946	0	0	0
apo	279	283	MMNEL	636.261	8.88673	0.006875	10	1.81117	0.02191
apo	279	283	MMNEL	636.261	8.90323	0.001678	30	1.97814	0.00397
apo	279	283	MMNEL	636.261	8.90545	0.005071	95	2.20988	0.062922
apo	279	283	MMNEL	636.261	8.88898	0.0027	1000	2.22496	0.017334
apo	279	283	MMNEL	636.261	8.90262	0.001179	10000	2.16688	0.026237
c-di-GMP	279	283	MMNEL	636.261	8.83345	0.00794	0	0	0
c-di-GMP	279	283	MMNEL	636.261	8.89575	0.002564	10	1.56703	0.033069
c-di-GMP	279	283	MMNEL	636.261	8.90794	0.007191	30	1.61332	0.029548
c-di-GMP	279	283	MMNEL	636.261	8.89556	0.011272	95	1.80759	0.018688
c-di-GMP	279	283	MMNEL	636.261	8.88468	0.008262	1000	2.19848	0.029924
c-di-GMP	279	283	MMNEL	636.261	8.90526	0.007007	10000	2.1751	0.038049
apo	280	283	MNEL	505.22	8.14104	0.005367	0	0	0
apo	280	283	MNEL	505.22	8.19627	0.004209	10	0.966389	0.011366
apo	280	283	MNEL	505.22	8.21991	0.003482	30	1.14308	0.010862
apo	280	283	MNEL	505.22	8.21823	0.006622	95	1.37296	0.006319
apo	280	283	MNEL	505.22	8.20818	0.000381	1000	1.39806	0.00803
apo	280	283	MNEL	505.22	8.21914	0.00043	10000	1.39428	0.025923
c-di-GMP	280	283	MNEL	505.22	8.1412	0.004792	0	0	0
c-di-GMP	280	283	MNEL	505.22	8.21387	0.010176	10	0.722278	0.011488
c-di-GMP	280	283	MNEL	505.22	8.22623	0.004119	30	0.788312	0.012092
c-di-GMP	280	283	MNEL	505.22	8.2085	0.00967	95	0.998287	0.011091
c-di-GMP	280	283	MNEL	505.22	8.20338	0.007524	1000	1.39682	0.011231
c-di-GMP	280	283	MNEL	505.22	8.22577	0.00312	10000	1.38665	0.01615

## Sheet: Dataset 2, YdaK_R202A
Protein state	Start	End	Peptide sequence	Peptide mass [Da]	Retention time [min]	Retention time SD [min]	HDX time [s]	Uptake [Da]	Uptake SD [Da]
apo	117	123	LRRSMTR	918.518	6.09222	0.005742	0	0	0
apo	117	123	LRRSMTR	918.518	6.16331	0.016894	10	2.34609	0.025978
apo	117	123	LRRSMTR	918.518	6.1406	0.006213	30	2.29067	0.026665
apo	117	123	LRRSMTR	918.518	6.11052	0.004383	95	2.16079	0.018516
apo	117	123	LRRSMTR	918.518	6.08684	0.011236	1000	2.13108	0.032619
apo	117	123	LRRSMTR	918.518	6.13724	0.004944	10000	2.0999	0.027365
c-di-GMP	117	123	LRRSMTR	918.518	6.08603	0.012764	0	0	0
c-di-GMP	117	123	LRRSMTR	918.518	6.17285	0.013444	10	2.33339	0.047284
c-di-GMP	117	123	LRRSMTR	918.518	6.13317	0.025866	30	2.28027	0.044198
c-di-GMP	117	123	LRRSMTR	918.518	6.1174	0.01553	95	2.20166	0.03888
c-di-GMP	117	123	LRRSMTR	918.518	6.1278	0.02702	1000	2.14205	0.03769
c-di-GMP	117	123	LRRSMTR	918.518	6.13757	0.009988	10000	2.15032	0.029963
apo	117	124	LRRSMTRL	1031.6	6.48984	0.005305	0	0	0
apo	117	124	LRRSMTRL	1031.6	6.56176	0.011255	10	2.95011	0.034246
apo	117	124	LRRSMTRL	1031.6	6.54723	0.001433	30	2.93379	0.021898
apo	117	124	LRRSMTRL	1031.6	6.54805	0.008784	95	2.8085	0.009328
apo	117	124	LRRSMTRL	1031.6	6.5422	0.00373	1000	2.77173	0.045381
apo	117	124	LRRSMTRL	1031.6	6.55629	0.003665	10000	2.70669	0.024347
c-di-GMP	117	124	LRRSMTRL	1031.6	6.48484	0.00898	0	0	0
c-di-GMP	117	124	LRRSMTRL	1031.6	6.5742	0.010544	10	2.92339	0.041224
c-di-GMP	117	124	LRRSMTRL	1031.6	6.55882	0.009084	30	2.89642	0.047769
c-di-GMP	117	124	LRRSMTRL	1031.6	6.5555	0.009147	95	2.81944	0.030079
c-di-GMP	117	124	LRRSMTRL	1031.6	6.55604	0.012194	1000	2.75615	0.029009
c-di-GMP	117	124	LRRSMTRL	1031.6	6.55139	0.004838	10000	2.73262	0.020966
apo	117	130	LRRSMTRLQSEIKS	1703.95	6.71339	0.005334	0	0	0
apo	117	130	LRRSMTRLQSEIKS	1703.95	6.75312	0.007765	10	6.46968	0.126632
apo	117	130	LRRSMTRLQSEIKS	1703.95	6.74229	0.001671	30	6.40033	0.072326
apo	117	130	LRRSMTRLQSEIKS	1703.95	6.74661	0.00735	95	6.12166	0.051439
apo	117	130	LRRSMTRLQSEIKS	1703.95	6.74731	0.004037	1000	6.10824	0.129267
apo	117	130	LRRSMTRLQSEIKS	1703.95	6.7528	0.002438	10000	5.93419	0.034267
c-di-GMP	117	130	LRRSMTRLQSEIKS	1703.95	6.70324	0.008549	0	0	0
c-di-GMP	117	130	LRRSMTRLQSEIKS	1703.95	6.76191	0.008856	10	6.38891	0.107869
c-di-GMP	117	130	LRRSMTRLQSEIKS	1703.95	6.75361	0.003278	30	6.36292	0.159687
c-di-GMP	117	130	LRRSMTRLQSEIKS	1703.95	6.75642	0.007387	95	6.23703	0.10381
c-di-GMP	117	130	LRRSMTRLQSEIKS	1703.95	6.75543	0.008211	1000	6.13277	0.074037
c-di-GMP	117	130	LRRSMTRLQSEIKS	1703.95	6.75113	0.002297	10000	6.02679	0.039181
apo	118	130	RRSMTRLQSEIKS	1590.86	6.44175	0.004417	0	0	0
apo	118	130	RRSMTRLQSEIKS	1590.86	6.48658	0.010822	10	6.03112	0.058755
apo	118	130	RRSMTRLQSEIKS	1590.86	6.47713	0.002499	30	5.90719	0.030371
apo	118	130	RRSMTRLQSEIKS	1590.86	6.47876	0.008747	95	5.64955	0.057916
apo	118	130	RRSMTRLQSEIKS	1590.86	6.47368	0.003543	1000	5.63419	0.107104
apo	118	130	RRSMTRLQSEIKS	1590.86	6.48766	0.003634	10000	5.46125	0.045501
c-di-GMP	118	130	RRSMTRLQSEIKS	1590.86	6.43696	0.006811	0	0	0
c-di-GMP	118	130	RRSMTRLQSEIKS	1590.86	6.50138	0.010061	10	5.93346	0.096577
c-di-GMP	118	130	RRSMTRLQSEIKS	1590.86	6.48931	0.006549	30	5.8591	0.103906
c-di-GMP	118	130	RRSMTRLQSEIKS	1590.86	6.48695	0.008609	95	5.76905	0.086915
c-di-GMP	118	130	RRSMTRLQSEIKS	1590.86	6.48654	0.011502	1000	5.64449	0.094258
c-di-GMP	118	130	RRSMTRLQSEIKS	1590.86	6.48271	0.002926	10000	5.56436	0.042178
apo	125	131	QSEIKSY	853.418	6.85587	0.005416	0	0	0
apo	125	131	QSEIKSY	853.418	6.89852	0.009084	10	3.52323	0.02698
apo	125	131	QSEIKSY	853.418	6.89323	0.002741	30	3.46989	0.021501
apo	125	131	QSEIKSY	853.418	6.89346	0.006803	95	3.34474	0.011317
apo	125	131	QSEIKSY	853.418	6.88793	0.002647	1000	3.31102	0.041767
apo	125	131	QSEIKSY	853.418	6.90137	0.00179	10000	3.23968	0.025526
c-di-GMP	125	131	QSEIKSY	853.418	6.85058	0.006915	0	0	0
c-di-GMP	125	131	QSEIKSY	853.418	6.91067	0.0084	10	3.4781	0.037928
c-di-GMP	125	131	QSEIKSY	853.418	6.90254	0.006567	30	3.44898	0.0354
c-di-GMP	125	131	QSEIKSY	853.418	6.89901	0.008282	95	3.38579	0.019018
c-di-GMP	125	131	QSEIKSY	853.418	6.89966	0.009397	1000	3.3081	0.027279
c-di-GMP	125	131	QSEIKSY	853.418	6.89459	0.002561	10000	3.28193	0.016282
apo	131	134	YVAV	450.247	7.77326	0.011279	0	0	0
apo	131	134	YVAV	450.247	7.81698	0.007896	10	1.80332	0.031487
apo	131	134	YVAV	450.247	7.81707	0.003719	30	1.7764	0.032002
apo	131	134	YVAV	450.247	7.82274	0.005792	95	1.69785	0.03055
apo	131	134	YVAV	450.247	7.81825	0.002542	1000	1.67872	0.039909
apo	131	134	YVAV	450.247	7.82499	0.004851	10000	1.66533	0.031555
c-di-GMP	131	134	YVAV	450.247	7.77242	0.010327	0	0	0
c-di-GMP	131	134	YVAV	450.247	7.83739	0.007689	10	1.743	0.017649
c-di-GMP	131	134	YVAV	450.247	7.82587	0.00375	30	1.71732	0.015905
c-di-GMP	131	134	YVAV	450.247	7.82484	0.005413	95	1.67361	0.02189
c-di-GMP	131	134	YVAV	450.247	7.82635	0.010471	1000	1.64197	0.014253
c-di-GMP	131	134	YVAV	450.247	7.8198	0.001466	10000	1.65997	0.013295
apo	131	135	YVAVD	565.274	7.22309	0.004781	0	0	0
apo	131	135	YVAVD	565.274	7.24815	0.009224	10	2.41094	0.020393
apo	131	135	YVAVD	565.274	7.24852	0.002353	30	2.3773	0.021984
apo	131	135	YVAVD	565.274	7.24833	0.005339	95	2.2838	0.006187
apo	131	135	YVAVD	565.274	7.24711	0.004245	1000	2.25537	0.017921
apo	131	135	YVAVD	565.274	7.25572	0.00245	10000	2.20837	0.022667
c-di-GMP	131	135	YVAVD	565.274	7.21722	0.007337	0	0	0
c-di-GMP	131	135	YVAVD	565.274	7.26346	0.007321	10	2.37789	0.026926
c-di-GMP	131	135	YVAVD	565.274	7.25797	0.005052	30	2.35385	0.025974
c-di-GMP	131	135	YVAVD	565.274	7.25435	0.004926	95	2.3034	0.02474
c-di-GMP	131	135	YVAVD	565.274	7.25499	0.007699	1000	2.24898	0.020361
c-di-GMP	131	135	YVAVD	565.274	7.24793	0.003316	10000	2.24423	0.008795
apo	132	148	VAVDRVTGFDNKQRMKL	1976.06	7.70437	0.020938	0	0	0
apo	132	148	VAVDRVTGFDNKQRMKL	1976.06	7.77384	0.008085	10	8.13467	0.098726
apo	132	148	VAVDRVTGFDNKQRMKL	1976.06	7.76421	0.002497	30	8.80675	0.128386
apo	132	148	VAVDRVTGFDNKQRMKL	1976.06	7.77202	0.005631	95	8.94581	0.057513
apo	132	148	VAVDRVTGFDNKQRMKL	1976.06	7.77081	0.002561	1000	9.57826	0.121173
apo	132	148	VAVDRVTGFDNKQRMKL	1976.06	7.77643	0.003047	10000	9.36739	0.148914
c-di-GMP	132	148	VAVDRVTGFDNKQRMKL	1976.06	7.71286	0.009988	0	0	0
c-di-GMP	132	148	VAVDRVTGFDNKQRMKL	1976.06	7.78308	0.009036	10	8.08485	0.120902
c-di-GMP	132	148	VAVDRVTGFDNKQRMKL	1976.06	7.77794	0.003128	30	8.56999	0.068869
c-di-GMP	132	148	VAVDRVTGFDNKQRMKL	1976.06	7.77686	0.005647	95	9.08335	0.166737
c-di-GMP	132	148	VAVDRVTGFDNKQRMKL	1976.06	7.77658	0.006785	1000	9.42424	0.165296
c-di-GMP	132	148	VAVDRVTGFDNKQRMKL	1976.06	7.76925	0.000852	10000	9.3296	0.209426
apo	132	150	VAVDRVTGFDNKQRMKLEL	2218.19	8.32696	0.003005	0	0	0
apo	132	150	VAVDRVTGFDNKQRMKLEL	2218.19	8.41825	0.007765	10	7.99274	0.024098
apo	132	150	VAVDRVTGFDNKQRMKLEL	2218.19	8.40786	0.000738	30	8.53106	0.144728
apo	132	150	VAVDRVTGFDNKQRMKLEL	2218.19	8.41203	0.004329	95	9.54263	0.054444
apo	132	150	VAVDRVTGFDNKQRMKLEL	2218.19	8.40332	0.002125	1000	10.6047	0.231663
apo	132	150	VAVDRVTGFDNKQRMKLEL	2218.19	8.41334	0.005222	10000	10.493	0.249413
c-di-GMP	132	150	VAVDRVTGFDNKQRMKLEL	2218.19	8.33971	0.018215	0	0	0
c-di-GMP	132	150	VAVDRVTGFDNKQRMKLEL	2218.19	8.42639	0.00806	10	7.89841	0.048169
c-di-GMP	132	150	VAVDRVTGFDNKQRMKLEL	2218.19	8.41684	0.001577	30	8.32254	0.101413
c-di-GMP	132	150	VAVDRVTGFDNKQRMKLEL	2218.19	8.41776	0.004787	95	9.05292	0.072396
c-di-GMP	132	150	VAVDRVTGFDNKQRMKLEL	2218.19	8.41277	0.003353	1000	10.5827	0.213421
c-di-GMP	132	150	VAVDRVTGFDNKQRMKLEL	2218.19	8.4037	0.004796	10000	10.697	0.016849
apo	135	152	DRVTGFDNKQRMKLELSE	2165.09	7.84865	0.019812	0	0	0
apo	135	152	DRVTGFDNKQRMKLELSE	2165.09	7.91724	0.006667	10	6.26986	0.034806
apo	135	152	DRVTGFDNKQRMKLELSE	2165.09	7.9125	0.001524	30	6.9761	0.080381
apo	135	152	DRVTGFDNKQRMKLELSE	2165.09	7.91738	0.004063	95	8.41671	0.256902
apo	135	152	DRVTGFDNKQRMKLELSE	2165.09	7.91458	0.002534	1000	10.1768	0.056684
apo	135	152	DRVTGFDNKQRMKLELSE	2165.09	7.92084	0.001475	10000	9.64921	0.045557
c-di-GMP	135	152	DRVTGFDNKQRMKLELSE	2165.09	7.85827	0.009412	0	0	0
c-di-GMP	135	152	DRVTGFDNKQRMKLELSE	2165.09	7.92592	0.00608	10	6.19026	0.108997
c-di-GMP	135	152	DRVTGFDNKQRMKLELSE	2165.09	7.92226	0.001773	30	6.83504	0.105139
c-di-GMP	135	152	DRVTGFDNKQRMKLELSE	2165.09	7.92168	0.003063	95	8.05678	0.071265
c-di-GMP	135	152	DRVTGFDNKQRMKLELSE	2165.09	7.92126	0.004083	1000	10.0543	0.108226
c-di-GMP	135	152	DRVTGFDNKQRMKLELSE	2165.09	7.91327	0.000372	10000	10.1939	0.045105
apo	136	146	RVTGFDNKQRM	1350.68	6.68109	0.006154	0	0	0
apo	136	146	RVTGFDNKQRM	1350.68	6.73798	0.006614	10	5.15011	0.178224
apo	136	146	RVTGFDNKQRM	1350.68	6.72829	0.002796	30	5.50314	0.062498
apo	136	146	RVTGFDNKQRM	1350.68	6.73103	0.007556	95	5.69725	0.052766
apo	136	146	RVTGFDNKQRM	1350.68	6.73151	0.004512	1000	5.62031	0.075558
apo	136	146	RVTGFDNKQRM	1350.68	6.73496	0.001878	10000	5.50366	0.046496
c-di-GMP	136	146	RVTGFDNKQRM	1350.68	6.67351	0.007558	0	0	0
c-di-GMP	136	146	RVTGFDNKQRM	1350.68	6.74389	0.010384	10	5.15462	0.065161
c-di-GMP	136	146	RVTGFDNKQRM	1350.68	6.73762	0.003025	30	5.54305	0.129482
c-di-GMP	136	146	RVTGFDNKQRM	1350.68	6.73911	0.007854	95	5.65106	0.037751
c-di-GMP	136	146	RVTGFDNKQRM	1350.68	6.73579	0.005698	1000	5.60634	0.027549
c-di-GMP	136	146	RVTGFDNKQRM	1350.68	6.73437	0.002543	10000	5.55885	0.01072
apo	147	155	KLELSEEIK	1087.61	6.80823	0.005246	0	0	0
apo	147	155	KLELSEEIK	1087.61	6.88368	0.013042	10	2.17608	0.021419
apo	147	155	KLELSEEIK	1087.61	6.87158	0.002663	30	2.40316	0.045191
apo	147	155	KLELSEEIK	1087.61	6.87651	0.008764	95	2.738	0.081933
apo	147	155	KLELSEEIK	1087.61	6.87042	0.001141	1000	3.27929	0.055265
apo	147	155	KLELSEEIK	1087.61	6.87954	0.000945	10000	3.18176	0.017907
c-di-GMP	147	155	KLELSEEIK	1087.61	6.80081	0.009391	0	0	0
c-di-GMP	147	155	KLELSEEIK	1087.61	6.89368	0.009385	10	2.06879	0.031002
c-di-GMP	147	155	KLELSEEIK	1087.61	6.88451	0.004728	30	2.31338	0.057629
c-di-GMP	147	155	KLELSEEIK	1087.61	6.88006	0.011504	95	2.74118	0.137055
c-di-GMP	147	155	KLELSEEIK	1087.61	6.87976	0.009724	1000	3.24102	0.070839
c-di-GMP	147	155	KLELSEEIK	1087.61	6.87654	0.003197	10000	3.19628	0.027233
apo	154	163	IKRAERYGNS	1192.63	4.90032	0.009225	0	0	0
apo	154	163	IKRAERYGNS	1192.63	4.9047	0.032018	10	3.13395	0.019684
apo	154	163	IKRAERYGNS	1192.63	4.92435	0.014295	30	3.39654	0.028101
apo	154	163	IKRAERYGNS	1192.63	5.00176	0.023739	95	3.84964	0.017701
apo	154	163	IKRAERYGNS	1192.63	5.02883	0.009655	1000	4.52241	0.056479
apo	154	163	IKRAERYGNS	1192.63	4.98419	0.014584	10000	4.40448	0.025986
c-di-GMP	154	163	IKRAERYGNS	1192.63	4.88537	0.016458	0	0	0
c-di-GMP	154	163	IKRAERYGNS	1192.63	4.92802	0.023261	10	3.13836	0.036786
c-di-GMP	154	163	IKRAERYGNS	1192.63	4.99926	0.025189	30	3.44376	0.028129
c-di-GMP	154	163	IKRAERYGNS	1192.63	5.01103	0.012074	95	3.95706	0.033748
c-di-GMP	154	163	IKRAERYGNS	1192.63	5.01891	0.012177	1000	4.58995	0.049533
c-di-GMP	154	163	IKRAERYGNS	1192.63	4.96291	0.016038	10000	4.50251	0.039504
apo	154	164	IKRAERYGNSF	1339.7	6.81486	0.006262	0	0	0
apo	154	164	IKRAERYGNSF	1339.7	6.88162	0.010798	10	3.11269	0.028032
apo	154	164	IKRAERYGNSF	1339.7	6.87084	0.003122	30	3.42484	0.029755
apo	154	164	IKRAERYGNSF	1339.7	6.87575	0.008545	95	3.91984	0.034997
apo	154	164	IKRAERYGNSF	1339.7	6.87267	0.001785	1000	5.04216	0.074656
apo	154	164	IKRAERYGNSF	1339.7	6.8762	0.000126	10000	5.00575	0.033957
c-di-GMP	154	164	IKRAERYGNSF	1339.7	6.806	0.008686	0	0	0
c-di-GMP	154	164	IKRAERYGNSF	1339.7	6.89407	0.012185	10	3.06864	0.034854
c-di-GMP	154	164	IKRAERYGNSF	1339.7	6.88418	0.004808	30	3.40902	0.057912
c-di-GMP	154	164	IKRAERYGNSF	1339.7	6.88279	0.008965	95	3.91122	0.031961
c-di-GMP	154	164	IKRAERYGNSF	1339.7	6.88032	0.008577	1000	5.07334	0.044574
c-di-GMP	154	164	IKRAERYGNSF	1339.7	6.87551	0.002885	10000	5.06178	0.031316
apo	164	189	FVFLLLHMHYFKEFKSLYGEKETDRL	3289.7	10.0349	0.006281	0	0	0
apo	164	189	FVFLLLHMHYFKEFKSLYGEKETDRL	3289.7	10.0633	0.01841	10	2.24711	0.066231
apo	164	189	FVFLLLHMHYFKEFKSLYGEKETDRL	3289.7	10.0145	0.014937	30	2.36765	0.078626
apo	164	189	FVFLLLHMHYFKEFKSLYGEKETDRL	3289.7	10.0188	0.01906	95	2.43897	0.132967
apo	164	189	FVFLLLHMHYFKEFKSLYGEKETDRL	3289.7	10.0056	0.018079	1000	3.93611	0.259757
apo	164	189	FVFLLLHMHYFKEFKSLYGEKETDRL	3289.7	10.0224	0.020413	10000	7.58641	0.089871
c-di-GMP	164	189	FVFLLLHMHYFKEFKSLYGEKETDRL	3289.7	10.036	0.013084	0	0	0
c-di-GMP	164	189	FVFLLLHMHYFKEFKSLYGEKETDRL	3289.7	10.0237	0.016545	10	2.10171	0.156759
c-di-GMP	164	189	FVFLLLHMHYFKEFKSLYGEKETDRL	3289.7	10.025	0.00605	30	2.34376	0.160305
c-di-GMP	164	189	FVFLLLHMHYFKEFKSLYGEKETDRL	3289.7	10.0331	0.002653	95	2.60516	0.153897
c-di-GMP	164	189	FVFLLLHMHYFKEFKSLYGEKETDRL	3289.7	10.0298	0.002463	1000	3.7589	0.062628
c-di-GMP	164	189	FVFLLLHMHYFKEFKSLYGEKETDRL	3289.7	10.0149	0.002128	10000	7.95043	0.209914
apo	165	169	VFLLL	603.399	11.085	0.00334	0	0	0
apo	165	169	VFLLL	603.399	11.0759	0.006678	10	0.034213	0.008576
apo	165	169	VFLLL	603.399	11.1031	0.022253	30	0.054302	0.004679
apo	165	169	VFLLL	603.399	11.1365	0.007662	95	0.059587	0.011689
apo	165	169	VFLLL	603.399	11.1165	0.003817	1000	0.062831	0.008028
apo	165	169	VFLLL	603.399	11.1124	0.023162	10000	0.101767	0.025481
c-di-GMP	165	169	VFLLL	603.399	11.0735	0.003542	0	0	0
c-di-GMP	165	169	VFLLL	603.399	11.0823	0.001356	10	0.023074	0.011815
c-di-GMP	165	169	VFLLL	603.399	11.1339	0.021514	30	0.042686	0.008994
c-di-GMP	165	169	VFLLL	603.399	11.1079	0.008451	95	0.045204	0.010947
c-di-GMP	165	169	VFLLL	603.399	11.1195	0.011572	1000	0.045171	0.011197
c-di-GMP	165	169	VFLLL	603.399	11.0903	0.007614	10000	0.16655	0.017785
apo	165	189	VFLLLHMHYFKEFKSLYGEKETDRL	3142.63	9.52772	0.00695	0	0	0
apo	165	189	VFLLLHMHYFKEFKSLYGEKETDRL	3142.63	9.53479	0.006149	10	2.35379	0.02563
apo	165	189	VFLLLHMHYFKEFKSLYGEKETDRL	3142.63	9.49889	0.002227	30	2.51373	0.0678
apo	165	189	VFLLLHMHYFKEFKSLYGEKETDRL	3142.63	9.50288	0.007482	95	2.70428	0.213052
apo	165	189	VFLLLHMHYFKEFKSLYGEKETDRL	3142.63	9.49394	0.013293	1000	3.9693	0.182541
apo	165	189	VFLLLHMHYFKEFKSLYGEKETDRL	3142.63	9.50871	0.017605	10000	6.99715	0.076245
c-di-GMP	165	189	VFLLLHMHYFKEFKSLYGEKETDRL	3142.63	9.52237	0.005214	0	0	0
c-di-GMP	165	189	VFLLLHMHYFKEFKSLYGEKETDRL	3142.63	9.50502	0.009857	10	2.33829	0.096764
c-di-GMP	165	189	VFLLLHMHYFKEFKSLYGEKETDRL	3142.63	9.51137	0.002807	30	2.37118	0.102588
c-di-GMP	165	189	VFLLLHMHYFKEFKSLYGEKETDRL	3142.63	9.50422	0.008759	95	2.65385	0.099223
c-di-GMP	165	189	VFLLLHMHYFKEFKSLYGEKETDRL	3142.63	9.51203	0.009831	1000	3.84493	0.062792
c-di-GMP	165	189	VFLLLHMHYFKEFKSLYGEKETDRL	3142.63	9.50211	0.000989	10000	7.53813	0.146255
apo	167	189	LLLHMHYFKEFKSLYGEKETDRL	2896.49	8.84756	0.007459	0	0	0
apo	167	189	LLLHMHYFKEFKSLYGEKETDRL	2896.49	8.88099	0.013868	10	2.23024	0.040249
apo	167	189	LLLHMHYFKEFKSLYGEKETDRL	2896.49	8.89518	0.007786	30	2.38003	0.03028
apo	167	189	LLLHMHYFKEFKSLYGEKETDRL	2896.49	8.90954	0.003245	95	2.57006	0.041306
apo	167	189	LLLHMHYFKEFKSLYGEKETDRL	2896.49	8.86836	0.007857	1000	3.73561	0.090445
apo	167	189	LLLHMHYFKEFKSLYGEKETDRL	2896.49	8.88349	0.008436	10000	6.42666	0.107981
c-di-GMP	167	189	LLLHMHYFKEFKSLYGEKETDRL	2896.49	8.83843	0.004063	0	0	0
c-di-GMP	167	189	LLLHMHYFKEFKSLYGEKETDRL	2896.49	8.90514	0.01156	10	2.10654	0.043431
c-di-GMP	167	189	LLLHMHYFKEFKSLYGEKETDRL	2896.49	8.91023	0.002092	30	2.24965	0.07595
c-di-GMP	167	189	LLLHMHYFKEFKSLYGEKETDRL	2896.49	8.90809	0.001953	95	2.47002	0.040682
c-di-GMP	167	189	LLLHMHYFKEFKSLYGEKETDRL	2896.49	8.88801	0.003031	1000	3.69772	0.054081
c-di-GMP	167	189	LLLHMHYFKEFKSLYGEKETDRL	2896.49	8.86273	0.010711	10000	6.76385	0.106065
apo	174	180	FKEFKSL	897.495	8.07883	0.016159	0	0	0
apo	174	180	FKEFKSL	897.495	8.15447	0.007745	10	0.598932	0.016934
apo	174	180	FKEFKSL	897.495	8.14602	0.002066	30	0.61919	0.017372
apo	174	180	FKEFKSL	897.495	8.15365	0.003953	95	0.654359	0.018882
apo	174	180	FKEFKSL	897.495	8.14779	0.002771	1000	1.26632	0.042581
apo	174	180	FKEFKSL	897.495	8.15425	0.00219	10000	2.87301	0.047713
c-di-GMP	174	180	FKEFKSL	897.495	8.09055	0.010531	0	0	0
c-di-GMP	174	180	FKEFKSL	897.495	8.16511	0.007781	10	0.556291	0.043466
c-di-GMP	174	180	FKEFKSL	897.495	8.1589	0.002031	30	0.591804	0.032839
c-di-GMP	174	180	FKEFKSL	897.495	8.15855	0.005447	95	0.651224	0.032975
c-di-GMP	174	180	FKEFKSL	897.495	8.15548	0.005504	1000	1.19175	0.034254
c-di-GMP	174	180	FKEFKSL	897.495	8.14756	0.000419	10000	2.99482	0.064346
apo	174	189	FKEFKSLYGEKETDRL	1989.02	8.00638	0.023511	0	0	0
apo	174	189	FKEFKSLYGEKETDRL	1989.02	8.08015	0.006815	10	1.66157	0.014266
apo	174	189	FKEFKSLYGEKETDRL	1989.02	8.07276	0.001134	30	1.73464	0.015926
apo	174	189	FKEFKSLYGEKETDRL	1989.02	8.07843	0.004961	95	1.7902	0.007531
apo	174	189	FKEFKSLYGEKETDRL	1989.02	8.07416	0.001719	1000	2.9814	0.081149
apo	174	189	FKEFKSLYGEKETDRL	1989.02	8.07869	0.00358	10000	5.84056	0.089952
c-di-GMP	174	189	FKEFKSLYGEKETDRL	1989.02	8.02397	0.011228	0	0	0
c-di-GMP	174	189	FKEFKSLYGEKETDRL	1989.02	8.08601	0.008175	10	1.63218	0.0183
c-di-GMP	174	189	FKEFKSLYGEKETDRL	1989.02	8.08385	0.002806	30	1.70031	0.014948
c-di-GMP	174	189	FKEFKSLYGEKETDRL	1989.02	8.08459	0.003753	95	1.78332	0.026242
c-di-GMP	174	189	FKEFKSLYGEKETDRL	1989.02	8.07937	0.005747	1000	2.87518	0.027891
c-di-GMP	174	189	FKEFKSLYGEKETDRL	1989.02	8.07417	0.002561	10000	6.19633	0.096789
apo	178	189	KSLYGEKETDRL	1437.75	7.24313	0.177798	0	0	0
apo	178	189	KSLYGEKETDRL	1437.75	7.23324	0.009802	10	1.5227	0.05881
apo	178	189	KSLYGEKETDRL	1437.75	7.22842	0.002191	30	1.50502	0.055426
apo	178	189	KSLYGEKETDRL	1437.75	7.23564	0.006799	95	1.52371	0.056707
apo	178	189	KSLYGEKETDRL	1437.75	7.2325	0.002364	1000	2.36851	0.087619
apo	178	189	KSLYGEKETDRL	1437.75	7.23102	0.001834	10000	4.34665	0.07997
c-di-GMP	178	189	KSLYGEKETDRL	1437.75	7.16832	0.00904	0	0	0
c-di-GMP	178	189	KSLYGEKETDRL	1437.75	7.24347	0.009028	10	1.43301	0.039574
c-di-GMP	178	189	KSLYGEKETDRL	1437.75	7.24363	0.001403	30	1.44695	0.020863
c-di-GMP	178	189	KSLYGEKETDRL	1437.75	7.23836	0.006759	95	1.51482	0.029234
c-di-GMP	178	189	KSLYGEKETDRL	1437.75	7.23774	0.006781	1000	2.28597	0.047342
c-di-GMP	178	189	KSLYGEKETDRL	1437.75	7.22628	0.003611	10000	4.58603	0.057148
apo	180	188	LYGEKETDR	1109.53	7.90753	0.117981	0	0	0
apo	180	188	LYGEKETDR	1109.53	8.06484	0.006513	10	1.04509	0.02696
apo	180	188	LYGEKETDR	1109.53	8.05552	0.00158	30	1.0544	0.032301
apo	180	188	LYGEKETDR	1109.53	7.93127	0.106525	95	1.14188	0.057241
apo	180	188	LYGEKETDR	1109.53	8.06172	0.001076	1000	1.75845	0.055181
apo	180	188	LYGEKETDR	1109.53	7.92027	0.107616	10000	3.3623	0.082958
c-di-GMP	180	188	LYGEKETDR	1109.53	7.77971	0.008947	0	0	0
c-di-GMP	180	188	LYGEKETDR	1109.53	7.8507	0.008193	10	1.11168	0.02841
c-di-GMP	180	188	LYGEKETDR	1109.53	7.84541	0.003319	30	1.07658	0.044273
c-di-GMP	180	188	LYGEKETDR	1109.53	7.84437	0.005379	95	1.11966	0.022694
c-di-GMP	180	188	LYGEKETDR	1109.53	7.84434	0.007756	1000	1.81907	0.030144
c-di-GMP	180	188	LYGEKETDR	1109.53	7.83785	0.001915	10000	3.58933	0.092633
apo	181	189	YGEKETDRL	1109.53	7.03357	0.0058	0	0	0
apo	181	189	YGEKETDRL	1109.53	7.08512	0.009431	10	1.3661	0.014643
apo	181	189	YGEKETDRL	1109.53	7.08026	0.004503	30	1.3696	0.012687
apo	181	189	YGEKETDRL	1109.53	7.08496	0.006676	95	1.36903	0.015766
apo	181	189	YGEKETDRL	1109.53	7.0825	0.003461	1000	2.04026	0.043028
apo	181	189	YGEKETDRL	1109.53	7.08444	0.001133	10000	3.0542	0.049903
c-di-GMP	181	189	YGEKETDRL	1109.53	7.02671	0.010465	0	0	0
c-di-GMP	181	189	YGEKETDRL	1109.53	7.09794	0.009754	10	1.31703	0.026499
c-di-GMP	181	189	YGEKETDRL	1109.53	7.09394	0.002944	30	1.3187	0.016549
c-di-GMP	181	189	YGEKETDRL	1109.53	7.08933	0.007498	95	1.35556	0.025033
c-di-GMP	181	189	YGEKETDRL	1109.53	7.08832	0.007685	1000	1.99604	0.023638
c-di-GMP	181	189	YGEKETDRL	1109.53	7.07771	0.003021	10000	3.1653	0.048565
apo	185	212	ETDRLFQYVGQQIRTSVAETDKKFRPSD	3313.67	8.50699	0.004088	0	0	0
apo	185	212	ETDRLFQYVGQQIRTSVAETDKKFRPSD	3313.67	8.58065	0.012585	10	6.98285	0.099217
apo	185	212	ETDRLFQYVGQQIRTSVAETDKKFRPSD	3313.67	8.58233	0.002251	30	7.44452	0.135452
apo	185	212	ETDRLFQYVGQQIRTSVAETDKKFRPSD	3313.67	8.58461	0.003654	95	8.35947	0.092246
apo	185	212	ETDRLFQYVGQQIRTSVAETDKKFRPSD	3313.67	8.57223	0.004387	1000	9.5814	0.101226
apo	185	212	ETDRLFQYVGQQIRTSVAETDKKFRPSD	3313.67	8.57356	0.003904	10000	11.5775	0.186426
c-di-GMP	185	212	ETDRLFQYVGQQIRTSVAETDKKFRPSD	3313.67	8.50901	0.013915	0	0	0
c-di-GMP	185	212	ETDRLFQYVGQQIRTSVAETDKKFRPSD	3313.67	8.59643	0.005436	10	6.97633	0.168333
c-di-GMP	185	212	ETDRLFQYVGQQIRTSVAETDKKFRPSD	3313.67	8.58745	0.003906	30	7.57112	0.052574
c-di-GMP	185	212	ETDRLFQYVGQQIRTSVAETDKKFRPSD	3313.67	8.59055	0.003431	95	8.26906	0.11753
c-di-GMP	185	212	ETDRLFQYVGQQIRTSVAETDKKFRPSD	3313.67	8.57762	0.001137	1000	9.32321	0.060601
c-di-GMP	185	212	ETDRLFQYVGQQIRTSVAETDKKFRPSD	3313.67	8.55541	0.008303	10000	12.0344	0.044007
apo	190	199	FQYVGQQIRT	1238.64	8.13952	0.015741	0	0	0
apo	190	199	FQYVGQQIRT	1238.64	8.20646	0.006164	10	1.25657	0.006703
apo	190	199	FQYVGQQIRT	1238.64	8.20044	0.000386	30	1.44208	0.005823
apo	190	199	FQYVGQQIRT	1238.64	8.20749	0.004096	95	1.70497	0.027143
apo	190	199	FQYVGQQIRT	1238.64	8.20184	0.002398	1000	2.74172	0.049082
apo	190	199	FQYVGQQIRT	1238.64	8.17867	0.090908	10000	5.25762	0.035278
c-di-GMP	190	199	FQYVGQQIRT	1238.64	8.15541	0.010775	0	0	0
c-di-GMP	190	199	FQYVGQQIRT	1238.64	8.21613	0.005917	10	1.23291	0.015775
c-di-GMP	190	199	FQYVGQQIRT	1238.64	8.21096	0.001457	30	1.39025	0.026771
c-di-GMP	190	199	FQYVGQQIRT	1238.64	8.21389	0.00522	95	1.70303	0.013812
c-di-GMP	190	199	FQYVGQQIRT	1238.64	8.20859	0.003947	1000	2.64811	0.034188
c-di-GMP	190	199	FQYVGQQIRT	1238.64	8.19912	0.00279	10000	5.47219	0.145272
apo	190	201	FQYVGQQIRTSV	1424.74	8.44122	0.004298	0	0	0
apo	190	201	FQYVGQQIRTSV	1424.74	8.51341	0.00668	10	2.82011	0.018615
apo	190	201	FQYVGQQIRTSV	1424.74	8.50619	0.00104	30	3.06607	0.020687
apo	190	201	FQYVGQQIRTSV	1424.74	8.50848	0.003647	95	3.39743	0.014363
apo	190	201	FQYVGQQIRTSV	1424.74	8.49866	0.001811	1000	4.39525	0.057992
apo	190	201	FQYVGQQIRTSV	1424.74	8.50528	0.005446	10000	7.04146	0.045255
c-di-GMP	190	201	FQYVGQQIRTSV	1424.74	8.45492	0.014407	0	0	0
c-di-GMP	190	201	FQYVGQQIRTSV	1424.74	8.52326	0.005651	10	2.70102	0.044727
c-di-GMP	190	201	FQYVGQQIRTSV	1424.74	8.51495	0.001649	30	3.00948	0.046835
c-di-GMP	190	201	FQYVGQQIRTSV	1424.74	8.51403	0.003194	95	3.38988	0.021694
c-di-GMP	190	201	FQYVGQQIRTSV	1424.74	8.50853	0.003216	1000	4.34976	0.022253
c-di-GMP	190	201	FQYVGQQIRTSV	1424.74	8.49478	0.006043	10000	7.30703	0.045076
apo	190	212	FQYVGQQIRTSVAETDKKFRPSD	2699.37	8.34825	0.003561	0	0	0
apo	190	212	FQYVGQQIRTSVAETDKKFRPSD	2699.37	8.39713	0.007032	10	7.81305	0.040747
apo	190	212	FQYVGQQIRTSVAETDKKFRPSD	2699.37	8.38776	0.000693	30	8.5413	0.034451
apo	190	212	FQYVGQQIRTSVAETDKKFRPSD	2699.37	8.39075	0.00335	95	9.78257	0.103612
apo	190	212	FQYVGQQIRTSVAETDKKFRPSD	2699.37	8.37744	0.002068	1000	10.7389	0.046827
apo	190	212	FQYVGQQIRTSVAETDKKFRPSD	2699.37	8.38051	0.004949	10000	12.8902	0.115755
c-di-GMP	190	212	FQYVGQQIRTSVAETDKKFRPSD	2699.37	8.3587	0.01626	0	0	0
c-di-GMP	190	212	FQYVGQQIRTSVAETDKKFRPSD	2699.37	8.40687	0.005526	10	7.67999	0.095264
c-di-GMP	190	212	FQYVGQQIRTSVAETDKKFRPSD	2699.37	8.3975	0.001021	30	8.47228	0.042095
c-di-GMP	190	212	FQYVGQQIRTSVAETDKKFRPSD	2699.37	8.39526	0.004502	95	9.66639	0.062178
c-di-GMP	190	212	FQYVGQQIRTSVAETDKKFRPSD	2699.37	8.38652	0.003244	1000	10.6641	0.039936
c-di-GMP	190	212	FQYVGQQIRTSVAETDKKFRPSD	2699.37	8.3684	0.004476	10000	13.0888	0.066099
apo	192	199	YVGQQIRT	963.513	7.14634	0.00694	0	0	0
apo	192	199	YVGQQIRT	963.513	7.18993	0.008009	10	1.3939	0.01491
apo	192	199	YVGQQIRT	963.513	7.18666	0.000854	30	1.53383	0.025654
apo	192	199	YVGQQIRT	963.513	7.19167	0.005965	95	1.83893	0.019831
apo	192	199	YVGQQIRT	963.513	7.18964	0.002578	1000	2.78213	0.068544
apo	192	199	YVGQQIRT	963.513	7.18955	0.003165	10000	4.58758	0.048065
c-di-GMP	192	199	YVGQQIRT	963.513	7.13727	0.006265	0	0	0
c-di-GMP	192	199	YVGQQIRT	963.513	7.20284	0.007245	10	1.34674	0.033094
c-di-GMP	192	199	YVGQQIRT	963.513	7.19999	0.001558	30	1.48323	0.01556
c-di-GMP	192	199	YVGQQIRT	963.513	7.19788	0.008799	95	1.80072	0.014293
c-di-GMP	192	199	YVGQQIRT	963.513	7.19643	0.007228	1000	2.71965	0.058154
c-di-GMP	192	199	YVGQQIRT	963.513	7.18514	0.003128	10000	4.68735	0.025105
apo	197	212	IRTSVAETDKKFRPSD	1848.97	6.52704	0.00909	0	0	0
apo	197	212	IRTSVAETDKKFRPSD	1848.97	6.55761	0.008481	10	6.17278	0.020202
apo	197	212	IRTSVAETDKKFRPSD	1848.97	6.55081	0.001658	30	6.68998	0.051147
apo	197	212	IRTSVAETDKKFRPSD	1848.97	6.54926	0.005819	95	7.11111	0.0185
apo	197	212	IRTSVAETDKKFRPSD	1848.97	6.5478	0.004943	1000	7.22835	0.058037
apo	197	212	IRTSVAETDKKFRPSD	1848.97	6.55748	0.002612	10000	7.07067	0.051539
c-di-GMP	197	212	IRTSVAETDKKFRPSD	1848.97	6.52215	0.009135	0	0	0
c-di-GMP	197	212	IRTSVAETDKKFRPSD	1848.97	6.56835	0.008094	10	6.02611	0.060179
c-di-GMP	197	212	IRTSVAETDKKFRPSD	1848.97	6.56027	0.004674	30	6.57113	0.063211
c-di-GMP	197	212	IRTSVAETDKKFRPSD	1848.97	6.55558	0.006068	95	7.08552	0.059134
c-di-GMP	197	212	IRTSVAETDKKFRPSD	1848.97	6.55791	0.008587	1000	7.20925	0.069411
c-di-GMP	197	212	IRTSVAETDKKFRPSD	1848.97	6.55129	0.00399	10000	7.10042	0.034895
apo	197	213	IRTSVAETDKKFRPSDE	1978.01	6.61282	0.004507	0	0	0
apo	197	213	IRTSVAETDKKFRPSDE	1978.01	6.64092	0.011757	10	6.02429	0.019831
apo	197	213	IRTSVAETDKKFRPSDE	1978.01	6.63318	0.002675	30	6.56715	0.034063
apo	197	213	IRTSVAETDKKFRPSDE	1978.01	6.63165	0.007723	95	7.10956	0.029041
apo	197	213	IRTSVAETDKKFRPSDE	1978.01	6.63037	0.005988	1000	7.37915	0.14815
apo	197	213	IRTSVAETDKKFRPSDE	1978.01	6.64018	0.003312	10000	7.13481	0.03825
c-di-GMP	197	213	IRTSVAETDKKFRPSDE	1978.01	6.60913	0.00608	0	0	0
c-di-GMP	197	213	IRTSVAETDKKFRPSDE	1978.01	6.65529	0.010922	10	5.853	0.067397
c-di-GMP	197	213	IRTSVAETDKKFRPSDE	1978.01	6.64278	0.007712	30	6.49812	0.045786
c-di-GMP	197	213	IRTSVAETDKKFRPSDE	1978.01	6.63945	0.00761	95	7.09571	0.04214
c-di-GMP	197	213	IRTSVAETDKKFRPSDE	1978.01	6.63915	0.009918	1000	7.3029	0.067633
c-di-GMP	197	213	IRTSVAETDKKFRPSDE	1978.01	6.63167	0.003956	10000	7.17821	0.009867
apo	200	212	SVAETDKKFRPSD	1478.74	6.35847	0.005896	0	0	0
apo	200	212	SVAETDKKFRPSD	1478.74	6.39248	0.0087	10	4.44211	0.022409
apo	200	212	SVAETDKKFRPSD	1478.74	6.38334	0.00318	30	4.89194	0.022909
apo	200	212	SVAETDKKFRPSD	1478.74	6.37602	0.00879	95	5.31928	0.024352
apo	200	212	SVAETDKKFRPSD	1478.74	6.37344	0.005694	1000	5.41706	0.062525
apo	200	212	SVAETDKKFRPSD	1478.74	6.39098	0.002674	10000	5.28919	0.049033
c-di-GMP	200	212	SVAETDKKFRPSD	1478.74	6.35704	0.006204	0	0	0
c-di-GMP	200	212	SVAETDKKFRPSD	1478.74	6.4034	0.008612	10	4.35501	0.039901
c-di-GMP	200	212	SVAETDKKFRPSD	1478.74	6.38934	0.007968	30	4.82218	0.038314
c-di-GMP	200	212	SVAETDKKFRPSD	1478.74	6.38496	0.010622	95	5.2859	0.041186
c-di-GMP	200	212	SVAETDKKFRPSD	1478.74	6.38781	0.011387	1000	5.40546	0.068524
c-di-GMP	200	212	SVAETDKKFRPSD	1478.74	6.38353	0.003291	10000	5.32915	0.031397
apo	200	213	SVAETDKKFRPSDE	1607.78	6.46912	0.004535	0	0	0
apo	200	213	SVAETDKKFRPSDE	1607.78	6.50023	0.009373	10	4.7235	0.01627
apo	200	213	SVAETDKKFRPSDE	1607.78	6.49407	0.002224	30	5.23973	0.02381
apo	200	213	SVAETDKKFRPSDE	1607.78	6.49123	0.006852	95	5.78743	0.044069
apo	200	213	SVAETDKKFRPSDE	1607.78	6.48641	0.003823	1000	6.02208	0.050332
apo	200	213	SVAETDKKFRPSDE	1607.78	6.50066	0.003482	10000	5.88553	0.039497
c-di-GMP	200	213	SVAETDKKFRPSDE	1607.78	6.46369	0.005627	0	0	0
c-di-GMP	200	213	SVAETDKKFRPSDE	1607.78	6.51343	0.008693	10	4.60305	0.059031
c-di-GMP	200	213	SVAETDKKFRPSDE	1607.78	6.50218	0.00628	30	5.15935	0.044892
c-di-GMP	200	213	SVAETDKKFRPSDE	1607.78	6.49823	0.00661	95	5.74957	0.03085
c-di-GMP	200	213	SVAETDKKFRPSDE	1607.78	6.49717	0.010318	1000	6.01999	0.042852
c-di-GMP	200	213	SVAETDKKFRPSDE	1607.78	6.49394	0.001273	10000	5.93545	0.040778
apo	200	216	SVAETDKKFRPSDERIG	1933.99	6.85386	0.005202	0	0	0
apo	200	216	SVAETDKKFRPSDERIG	1933.99	6.89558	0.008095	10	4.31112	0.024478
apo	200	216	SVAETDKKFRPSDERIG	1933.99	6.89057	0.002458	30	4.78364	0.044399
apo	200	216	SVAETDKKFRPSDERIG	1933.99	6.89502	0.005286	95	5.39833	0.062412
apo	200	216	SVAETDKKFRPSDERIG	1933.99	6.89001	0.001237	1000	6.24198	0.107102
apo	200	216	SVAETDKKFRPSDERIG	1933.99	6.89606	0.002222	10000	7.1977	0.072799
c-di-GMP	200	216	SVAETDKKFRPSDERIG	1933.99	6.84782	0.007272	0	0	0
c-di-GMP	200	216	SVAETDKKFRPSDERIG	1933.99	6.90581	0.006528	10	4.21324	0.070943
c-di-GMP	200	216	SVAETDKKFRPSDERIG	1933.99	6.90322	0.002391	30	4.643	0.051655
c-di-GMP	200	216	SVAETDKKFRPSDERIG	1933.99	6.89664	0.007181	95	5.35778	0.034849
c-di-GMP	200	216	SVAETDKKFRPSDERIG	1933.99	6.8961	0.007194	1000	6.08508	0.098565
c-di-GMP	200	216	SVAETDKKFRPSDERIG	1933.99	6.88867	0.001901	10000	7.39205	0.048258
apo	202	212	AETDKKFRPSD	1292.64	6.36316	0.006807	0	0	0
apo	202	212	AETDKKFRPSD	1292.64	6.39706	0.011125	10	4.09208	0.032233
apo	202	212	AETDKKFRPSD	1292.64	6.38836	0.004879	30	4.53957	0.005837
apo	202	212	AETDKKFRPSD	1292.64	6.38456	0.005125	95	4.83318	0.058912
apo	202	212	AETDKKFRPSD	1292.64	6.37764	0.002053	1000	4.94156	0.094145
apo	202	212	AETDKKFRPSD	1292.64	6.39478	0.003094	10000	4.87128	0.036751
c-di-GMP	202	212	AETDKKFRPSD	1292.64	6.22994	0.195629	0	0	0
c-di-GMP	202	212	AETDKKFRPSD	1292.64	6.41022	0.009622	10	3.98869	0.033092
c-di-GMP	202	212	AETDKKFRPSD	1292.64	6.39793	0.008015	30	4.36841	0.036873
c-di-GMP	202	212	AETDKKFRPSD	1292.64	6.39005	0.008274	95	4.79734	0.037084
c-di-GMP	202	212	AETDKKFRPSD	1292.64	6.38938	0.011296	1000	4.94267	0.04922
c-di-GMP	202	212	AETDKKFRPSD	1292.64	6.38893	0.002105	10000	4.8084	0.075943
apo	202	213	AETDKKFRPSDE	1421.68	6.32417	0.187601	0	0	0
apo	202	213	AETDKKFRPSDE	1421.68	6.50389	0.009606	10	3.80964	0.098914
apo	202	213	AETDKKFRPSDE	1421.68	6.49687	0.002035	30	4.27415	0.08644
apo	202	213	AETDKKFRPSDE	1421.68	6.49138	0.008883	95	4.8013	0.081816
apo	202	213	AETDKKFRPSDE	1421.68	6.48896	0.006357	1000	4.99009	0.061563
apo	202	213	AETDKKFRPSDE	1421.68	6.50225	0.00276	10000	4.88616	0.062035
c-di-GMP	202	213	AETDKKFRPSDE	1421.68	6.46474	0.008138	0	0	0
c-di-GMP	202	213	AETDKKFRPSDE	1421.68	6.51457	0.009931	10	3.77013	0.052466
c-di-GMP	202	213	AETDKKFRPSDE	1421.68	6.50403	0.005558	30	4.22689	0.07368
c-di-GMP	202	213	AETDKKFRPSDE	1421.68	6.50013	0.007506	95	4.76879	0.049268
c-di-GMP	202	213	AETDKKFRPSDE	1421.68	6.50241	0.010448	1000	5.00466	0.053913
c-di-GMP	202	213	AETDKKFRPSDE	1421.68	6.49693	0.006023	10000	4.88255	0.018487
apo	202	219	AETDKKFRPSDERIGIVL	2073.12	8.37706	0.006663	0	0	0
apo	202	219	AETDKKFRPSDERIGIVL	2073.12	8.46741	0.00938	10	2.578	0.024968
apo	202	219	AETDKKFRPSDERIGIVL	2073.12	8.45744	0.001543	30	3.01377	0.036269
apo	202	219	AETDKKFRPSDERIGIVL	2073.12	8.46259	0.004495	95	3.64323	0.056099
apo	202	219	AETDKKFRPSDERIGIVL	2073.12	8.45236	0.001376	1000	4.61151	0.121891
apo	202	219	AETDKKFRPSDERIGIVL	2073.12	8.46004	0.004243	10000	6.6561	0.099483
c-di-GMP	202	219	AETDKKFRPSDERIGIVL	2073.12	8.38852	0.01692	0	0	0
c-di-GMP	202	219	AETDKKFRPSDERIGIVL	2073.12	8.47761	0.008114	10	2.51658	0.0511
c-di-GMP	202	219	AETDKKFRPSDERIGIVL	2073.12	8.46711	0.00143	30	2.96455	0.054696
c-di-GMP	202	219	AETDKKFRPSDERIGIVL	2073.12	8.46614	0.005174	95	3.60979	0.026235
c-di-GMP	202	219	AETDKKFRPSDERIGIVL	2073.12	8.46176	0.002604	1000	4.41629	0.074344
c-di-GMP	202	219	AETDKKFRPSDERIGIVL	2073.12	8.44998	0.004433	10000	7.26452	0.064665
apo	213	219	ERIGIVL	798.496	9.22724	0.003791	0	0	0
apo	213	219	ERIGIVL	798.496	9.26601	0.005143	10	0.041964	0.014884
apo	213	219	ERIGIVL	798.496	9.26883	0.009272	30	0.053263	0.020755
apo	213	219	ERIGIVL	798.496	9.27579	0.004552	95	0.089356	0.027861
apo	213	219	ERIGIVL	798.496	9.24548	0.000905	1000	0.529163	0.073717
apo	213	219	ERIGIVL	798.496	9.25958	0.004688	10000	2.05845	0.093773
c-di-GMP	213	219	ERIGIVL	798.496	9.22264	0.004977	0	0	0
c-di-GMP	213	219	ERIGIVL	798.496	9.27381	0.008526	10	0.020261	0.006702
c-di-GMP	213	219	ERIGIVL	798.496	9.27902	0.00544	30	0.03142	0.007747
c-di-GMP	213	219	ERIGIVL	798.496	9.26908	0.002837	95	0.081129	0.012624
c-di-GMP	213	219	ERIGIVL	798.496	9.25994	0.002949	1000	0.373805	0.02711
c-di-GMP	213	219	ERIGIVL	798.496	9.24768	0.007818	10000	2.58267	0.055188
apo	213	231	ERIGIVLTHTPAEHMPAVL	2083.12	8.76896	0.005489	0	0	0
apo	213	231	ERIGIVLTHTPAEHMPAVL	2083.12	8.81755	0.013852	10	4.10119	0.016403
apo	213	231	ERIGIVLTHTPAEHMPAVL	2083.12	8.83755	0.003429	30	4.27718	0.021703
apo	213	231	ERIGIVLTHTPAEHMPAVL	2083.12	8.84063	0.00463	95	4.55934	0.017663
apo	213	231	ERIGIVLTHTPAEHMPAVL	2083.12	8.80923	0.007408	1000	5.55903	0.099958
apo	213	231	ERIGIVLTHTPAEHMPAVL	2083.12	8.82539	0.012062	10000	7.25645	0.161875
c-di-GMP	213	231	ERIGIVLTHTPAEHMPAVL	2083.12	8.76456	0.010028	0	0	0
c-di-GMP	213	231	ERIGIVLTHTPAEHMPAVL	2083.12	8.84728	0.009662	10	4.00748	0.069614
c-di-GMP	213	231	ERIGIVLTHTPAEHMPAVL	2083.12	8.84613	0.000954	30	4.23625	0.054233
c-di-GMP	213	231	ERIGIVLTHTPAEHMPAVL	2083.12	8.84038	0.002385	95	4.59888	0.059065
c-di-GMP	213	231	ERIGIVLTHTPAEHMPAVL	2083.12	8.82995	0.003973	1000	5.405	0.070141
c-di-GMP	213	231	ERIGIVLTHTPAEHMPAVL	2083.12	8.79822	0.011194	10000	7.87272	0.164896
apo	214	219	RIGIVL	669.453	9.12415	0.003185	0	0	0
apo	214	219	RIGIVL	669.453	9.17717	0.009652	10	0.044012	0.010726
apo	214	219	RIGIVL	669.453	9.18531	0.008033	30	0.027486	0.01212
apo	214	219	RIGIVL	669.453	9.19233	0.004742	95	0.049813	0.013177
apo	214	219	RIGIVL	669.453	9.15486	0.002953	1000	0.415141	0.055299
apo	214	219	RIGIVL	669.453	9.17082	0.006832	10000	1.67599	0.08026
c-di-GMP	214	219	RIGIVL	669.453	9.11886	0.008975	0	0	0
c-di-GMP	214	219	RIGIVL	669.453	9.19325	0.009391	10	0.011697	0.010495
c-di-GMP	214	219	RIGIVL	669.453	9.19662	0.005138	30	0.018508	0.009783
c-di-GMP	214	219	RIGIVL	669.453	9.18849	0.002195	95	0.050346	0.010964
c-di-GMP	214	219	RIGIVL	669.453	9.17385	0.001678	1000	0.303537	0.025276
c-di-GMP	214	219	RIGIVL	669.453	9.15528	0.008987	10000	2.09319	0.041792
apo	217	231	IVLTHTPAEHMPAVL	1627.88	8.6243	0.001388	0	0	0
apo	217	231	IVLTHTPAEHMPAVL	1627.88	8.70451	0.010093	10	3.9806	0.028701
apo	217	231	IVLTHTPAEHMPAVL	1627.88	8.70606	0.001304	30	4.15813	0.047222
apo	217	231	IVLTHTPAEHMPAVL	1627.88	8.70484	0.003309	95	4.57138	0.068102
apo	217	231	IVLTHTPAEHMPAVL	1627.88	8.6918	0.004324	1000	5.09727	0.039631
apo	217	231	IVLTHTPAEHMPAVL	1627.88	8.7023	0.007756	10000	5.42503	0.118981
c-di-GMP	217	231	IVLTHTPAEHMPAVL	1627.88	8.62825	0.014452	0	0	0
c-di-GMP	217	231	IVLTHTPAEHMPAVL	1627.88	8.71926	0.004423	10	3.9171	0.057728
c-di-GMP	217	231	IVLTHTPAEHMPAVL	1627.88	8.71065	0.000833	30	4.17809	0.05413
c-di-GMP	217	231	IVLTHTPAEHMPAVL	1627.88	8.70868	0.002749	95	4.51851	0.056786
c-di-GMP	217	231	IVLTHTPAEHMPAVL	1627.88	8.70478	0.000352	1000	5.04456	0.052594
c-di-GMP	217	231	IVLTHTPAEHMPAVL	1627.88	8.68328	0.012584	10000	5.62109	0.041888
apo	220	231	THTPAEHMPAVL	1302.64	8.12172	0.015855	0	0	0
apo	220	231	THTPAEHMPAVL	1302.64	8.20993	0.008483	10	2.81961	0.030086
apo	220	231	THTPAEHMPAVL	1302.64	8.19756	0.00236	30	3.02837	0.032889
apo	220	231	THTPAEHMPAVL	1302.64	8.20679	0.00578	95	3.2676	0.054981
apo	220	231	THTPAEHMPAVL	1302.64	8.20141	0.002749	1000	3.83254	0.116116
apo	220	231	THTPAEHMPAVL	1302.64	8.20892	0.002475	10000	3.6953	0.038706
c-di-GMP	220	231	THTPAEHMPAVL	1302.64	8.13678	0.00885	0	0	0
c-di-GMP	220	231	THTPAEHMPAVL	1302.64	8.21959	0.006682	10	2.73246	0.035158
c-di-GMP	220	231	THTPAEHMPAVL	1302.64	8.21243	0.001554	30	2.93765	0.030339
c-di-GMP	220	231	THTPAEHMPAVL	1302.64	8.2125	0.006733	95	3.27066	0.027155
c-di-GMP	220	231	THTPAEHMPAVL	1302.64	8.20878	0.004403	1000	3.71991	0.03361
c-di-GMP	220	231	THTPAEHMPAVL	1302.64	8.20109	0.001314	10000	3.79508	0.078624
apo	232	248	TKLKKQLDTYQLENGKY	2069.12	7.4215	0.016849	0	0	0
apo	232	248	TKLKKQLDTYQLENGKY	2069.12	7.49024	0.009353	10	2.16996	0.052797
apo	232	248	TKLKKQLDTYQLENGKY	2069.12	7.482	0.003684	30	2.92789	0.044553
apo	232	248	TKLKKQLDTYQLENGKY	2069.12	7.4881	0.005357	95	4.30445	0.067065
apo	232	248	TKLKKQLDTYQLENGKY	2069.12	7.48648	0.002265	1000	6.57925	0.125461
apo	232	248	TKLKKQLDTYQLENGKY	2069.12	7.48909	0.002393	10000	8.09863	0.114879
c-di-GMP	232	248	TKLKKQLDTYQLENGKY	2069.12	7.42614	0.008916	0	0	0
c-di-GMP	232	248	TKLKKQLDTYQLENGKY	2069.12	7.50499	0.009019	10	1.96685	0.043396
c-di-GMP	232	248	TKLKKQLDTYQLENGKY	2069.12	7.49644	0.003684	30	2.75714	0.065707
c-di-GMP	232	248	TKLKKQLDTYQLENGKY	2069.12	7.49441	0.005384	95	4.21086	0.064727
c-di-GMP	232	248	TKLKKQLDTYQLENGKY	2069.12	7.49549	0.009127	1000	6.48773	0.082628
c-di-GMP	232	248	TKLKKQLDTYQLENGKY	2069.12	7.48319	0.000708	10000	8.26272	0.016081
apo	232	253	TKLKKQLDTYQLENGKYVSLTF	2616.42	8.63134	0.001841	0	0	0
apo	232	253	TKLKKQLDTYQLENGKYVSLTF	2616.42	8.71129	0.016097	10	4.44708	0.010611
apo	232	253	TKLKKQLDTYQLENGKYVSLTF	2616.42	8.71841	0.003115	30	5.37764	0.012841
apo	232	253	TKLKKQLDTYQLENGKYVSLTF	2616.42	8.71867	0.004583	95	7.03785	0.109007
apo	232	253	TKLKKQLDTYQLENGKYVSLTF	2616.42	8.7031	0.005642	1000	11.0096	0.077284
apo	232	253	TKLKKQLDTYQLENGKYVSLTF	2616.42	8.71251	0.009829	10000	13.1435	0.074655
c-di-GMP	232	253	TKLKKQLDTYQLENGKYVSLTF	2616.42	8.6268	0.013574	0	0	0
c-di-GMP	232	253	TKLKKQLDTYQLENGKYVSLTF	2616.42	8.73105	0.005137	10	4.23224	0.106837
c-di-GMP	232	253	TKLKKQLDTYQLENGKYVSLTF	2616.42	8.72569	0.004887	30	5.20824	0.144369
c-di-GMP	232	253	TKLKKQLDTYQLENGKYVSLTF	2616.42	8.71944	0.001595	95	7.26108	0.253972
c-di-GMP	232	253	TKLKKQLDTYQLENGKYVSLTF	2616.42	8.71719	0.002439	1000	10.6485	0.362128
c-di-GMP	232	253	TKLKKQLDTYQLENGKYVSLTF	2616.42	8.69393	0.007442	10000	13.3831	0.046032
apo	249	252	VSLT	418.242	7.28627	0.008273	0	0	0
apo	249	252	VSLT	418.242	7.31955	0.014922	10	0.964861	0.013001
apo	249	252	VSLT	418.242	7.3218	0.00242	30	0.983469	0.013001
apo	249	252	VSLT	418.242	7.31594	0.010946	95	1.06936	0.01489
apo	249	252	VSLT	418.242	7.31639	0.006841	1000	1.56011	0.015444
apo	249	252	VSLT	418.242	7.32702	0.004092	10000	1.6226	0.016285
c-di-GMP	249	252	VSLT	418.242	7.28111	0.008388	0	0	0
c-di-GMP	249	252	VSLT	418.242	7.34073	0.011087	10	0.943493	0.017288
c-di-GMP	249	252	VSLT	418.242	7.33095	0.004537	30	0.962587	0.012384
c-di-GMP	249	252	VSLT	418.242	7.32629	0.009576	95	1.06705	0.016448
c-di-GMP	249	252	VSLT	418.242	7.32403	0.008624	1000	1.56673	0.016746
c-di-GMP	249	252	VSLT	418.242	7.31661	0.0093	10000	1.60481	0.011574
apo	249	253	VSLTF	565.311	9.7101	0.00205	0	0	0
apo	249	253	VSLTF	565.311	9.73064	0.001919	10	1.50059	0.013363
apo	249	253	VSLTF	565.311	9.70894	0.006879	30	1.62439	0.012064
apo	249	253	VSLTF	565.311	9.71194	0.000617	95	1.72307	0.026758
apo	249	253	VSLTF	565.311	9.69848	0.00629	1000	2.19162	0.023042
apo	249	253	VSLTF	565.311	9.71947	0.012721	10000	2.18598	0.027236
c-di-GMP	249	253	VSLTF	565.311	9.70453	0.009892	0	0	0
c-di-GMP	249	253	VSLTF	565.311	9.71821	0.00591	10	1.48339	0.017974
c-di-GMP	249	253	VSLTF	565.311	9.71604	0.00153	30	1.62548	0.019748
c-di-GMP	249	253	VSLTF	565.311	9.71454	0.005601	95	1.75426	0.006546
c-di-GMP	249	253	VSLTF	565.311	9.7102	0.001859	1000	2.20119	0.015629
c-di-GMP	249	253	VSLTF	565.311	9.71105	0.008224	10000	2.17525	0.011173
apo	254	265	HVCYLPYRNDIQ	1519.72	8.19784	0.012873	0	0	0
apo	254	265	HVCYLPYRNDIQ	1519.72	8.26991	0.007379	10	1.99263	0.016158
apo	254	265	HVCYLPYRNDIQ	1519.72	8.26273	0.001328	30	2.18324	0.013394
apo	254	265	HVCYLPYRNDIQ	1519.72	8.26907	0.005791	95	2.73471	0.011538
apo	254	265	HVCYLPYRNDIQ	1519.72	8.25883	0.003045	1000	3.98249	0.034119
apo	254	265	HVCYLPYRNDIQ	1519.72	8.26925	0.004317	10000	4.51821	0.071932
c-di-GMP	254	265	HVCYLPYRNDIQ	1519.72	8.21478	0.013346	0	0	0
c-di-GMP	254	265	HVCYLPYRNDIQ	1519.72	8.27748	0.00734	10	2.02603	0.112913
c-di-GMP	254	265	HVCYLPYRNDIQ	1519.72	8.27216	0.001974	30	2.11957	0.00595
c-di-GMP	254	265	HVCYLPYRNDIQ	1519.72	8.27141	0.00448	95	2.72164	0.0237
c-di-GMP	254	265	HVCYLPYRNDIQ	1519.72	8.26897	0.004423	1000	3.95624	0.021701
c-di-GMP	254	265	HVCYLPYRNDIQ	1519.72	8.26176	0.001954	10000	4.85764	0.052238
apo	254	266	HVCYLPYRNDIQT	1620.77	8.21558	0.012508	0	0	0
apo	254	266	HVCYLPYRNDIQT	1620.77	8.28888	0.007067	10	1.99844	0.010942
apo	254	266	HVCYLPYRNDIQT	1620.77	8.28169	0.000732	30	2.26712	0.014264
apo	254	266	HVCYLPYRNDIQT	1620.77	8.28792	0.005255	95	2.98671	0.006118
apo	254	266	HVCYLPYRNDIQT	1620.77	8.27817	0.002893	1000	4.59614	0.051489
apo	254	266	HVCYLPYRNDIQT	1620.77	8.28821	0.003714	10000	5.03849	0.076885
c-di-GMP	254	266	HVCYLPYRNDIQT	1620.77	8.23259	0.013105	0	0	0
c-di-GMP	254	266	HVCYLPYRNDIQT	1620.77	8.29589	0.006874	10	1.95021	0.024944
c-di-GMP	254	266	HVCYLPYRNDIQT	1620.77	8.29054	0.001209	30	2.22406	0.023938
c-di-GMP	254	266	HVCYLPYRNDIQT	1620.77	8.29045	0.004971	95	2.96904	0.029698
c-di-GMP	254	266	HVCYLPYRNDIQT	1620.77	8.28674	0.003619	1000	4.55262	0.04355
c-di-GMP	254	266	HVCYLPYRNDIQT	1620.77	8.28044	0.003007	10000	5.37505	0.067208
apo	254	269	HVCYLPYRNDIQTADQ	1934.89	8.14306	0.014477	0	0	0
apo	254	269	HVCYLPYRNDIQTADQ	1934.89	8.209	0.00702	10	3.55957	0.014997
apo	254	269	HVCYLPYRNDIQTADQ	1934.89	8.20386	0.000791	30	3.89815	0.021302
apo	254	269	HVCYLPYRNDIQTADQ	1934.89	8.20811	0.004078	95	4.81919	0.021436
apo	254	269	HVCYLPYRNDIQTADQ	1934.89	8.2018	0.002237	1000	6.50733	0.110577
apo	254	269	HVCYLPYRNDIQTADQ	1934.89	8.21079	0.002942	10000	6.78873	0.07673
c-di-GMP	254	269	HVCYLPYRNDIQTADQ	1934.89	8.15913	0.011869	0	0	0
c-di-GMP	254	269	HVCYLPYRNDIQTADQ	1934.89	8.21918	0.00661	10	3.45594	0.058696
c-di-GMP	254	269	HVCYLPYRNDIQTADQ	1934.89	8.21418	0.001576	30	3.84777	0.064118
c-di-GMP	254	269	HVCYLPYRNDIQTADQ	1934.89	8.21399	0.005012	95	4.84012	0.068679
c-di-GMP	254	269	HVCYLPYRNDIQTADQ	1934.89	8.20866	0.004147	1000	6.3955	0.066403
c-di-GMP	254	269	HVCYLPYRNDIQTADQ	1934.89	8.20245	0.001402	10000	7.14363	0.064138
apo	254	270	HVCYLPYRNDIQTADQF	2081.96	8.92296	0.004469	0	0	0
apo	254	270	HVCYLPYRNDIQTADQF	2081.96	8.95644	0.012944	10	3.58212	0.016146
apo	254	270	HVCYLPYRNDIQTADQF	2081.96	8.97445	0.006472	30	4.01898	0.025525
apo	254	270	HVCYLPYRNDIQTADQF	2081.96	8.98034	0.004278	95	4.88696	0.026287
apo	254	270	HVCYLPYRNDIQTADQF	2081.96	8.94029	0.006027	1000	6.8854	0.182976
apo	254	270	HVCYLPYRNDIQTADQF	2081.96	8.96054	0.012057	10000	7.54479	0.074094
c-di-GMP	254	270	HVCYLPYRNDIQTADQF	2081.96	8.91411	0.008287	0	0	0
c-di-GMP	254	270	HVCYLPYRNDIQTADQF	2081.96	8.98273	0.010794	10	3.48163	0.074323
c-di-GMP	254	270	HVCYLPYRNDIQTADQF	2081.96	8.98796	0.003602	30	3.90161	0.085947
c-di-GMP	254	270	HVCYLPYRNDIQTADQF	2081.96	8.98275	0.003403	95	4.88041	0.07351
c-di-GMP	254	270	HVCYLPYRNDIQTADQF	2081.96	8.96207	0.002059	1000	6.83363	0.043388
c-di-GMP	254	270	HVCYLPYRNDIQTADQF	2081.96	8.94411	0.01091	10000	7.96979	0.166135
apo	258	266	LPYRNDIQT	1118.57	7.50764	0.015319	0	0	0
apo	258	266	LPYRNDIQT	1118.57	7.5553	0.008365	10	2.11728	0.021957
apo	258	266	LPYRNDIQT	1118.57	7.55127	0.002631	30	2.33154	0.011288
apo	258	266	LPYRNDIQT	1118.57	7.55371	0.006066	95	2.85333	0.010426
apo	258	266	LPYRNDIQT	1118.57	7.5535	0.003874	1000	4.18668	0.027478
apo	258	266	LPYRNDIQT	1118.57	7.55642	0.003889	10000	4.47629	0.039527
c-di-GMP	258	266	LPYRNDIQT	1118.57	7.50896	0.009328	0	0	0
c-di-GMP	258	266	LPYRNDIQT	1118.57	7.56686	0.007679	10	2.06408	0.020368
c-di-GMP	258	266	LPYRNDIQT	1118.57	7.56327	0.001437	30	2.28582	0.010673
c-di-GMP	258	266	LPYRNDIQT	1118.57	7.56061	0.005017	95	2.8154	0.007937
c-di-GMP	258	266	LPYRNDIQT	1118.57	7.55629	0.005154	1000	4.15057	0.031568
c-di-GMP	258	266	LPYRNDIQT	1118.57	7.54849	0.003863	10000	4.62421	0.021578
apo	259	266	PYRNDIQT	1005.49	6.88592	0.00592	0	0	0
apo	259	266	PYRNDIQT	1005.49	6.92598	0.009187	10	2.01155	0.012208
apo	259	266	PYRNDIQT	1005.49	6.92274	0.001781	30	2.2575	0.012585
apo	259	266	PYRNDIQT	1005.49	6.92295	0.005903	95	2.77205	0.018839
apo	259	266	PYRNDIQT	1005.49	6.91843	0.003043	1000	3.99336	0.040143
apo	259	266	PYRNDIQT	1005.49	6.92747	0.001213	10000	3.90924	0.023313
c-di-GMP	259	266	PYRNDIQT	1005.49	6.88151	0.009089	0	0	0
c-di-GMP	259	266	PYRNDIQT	1005.49	6.93742	0.007498	10	2.03872	0.018325
c-di-GMP	259	266	PYRNDIQT	1005.49	6.93314	0.005857	30	2.24582	0.019052
c-di-GMP	259	266	PYRNDIQT	1005.49	6.92798	0.006804	95	2.76858	0.023478
c-di-GMP	259	266	PYRNDIQT	1005.49	6.92567	0.007664	1000	3.98321	0.038847
c-di-GMP	259	266	PYRNDIQT	1005.49	6.91919	0.003809	10000	3.96803	0.009608
apo	259	269	PYRNDIQTADQ	1319.61	6.83268	0.004695	0	0	0
apo	259	269	PYRNDIQTADQ	1319.61	6.86284	0.007306	10	3.58416	0.019051
apo	259	269	PYRNDIQTADQ	1319.61	6.85864	0.000538	30	3.94421	0.01772
apo	259	269	PYRNDIQTADQ	1319.61	6.85936	0.006649	95	4.57321	0.012717
apo	259	269	PYRNDIQTADQ	1319.61	6.85397	0.003103	1000	5.80661	0.04072
apo	259	269	PYRNDIQTADQ	1319.61	6.86227	0.001875	10000	5.73982	0.020677
c-di-GMP	259	269	PYRNDIQTADQ	1319.61	6.82855	0.009781	0	0	0
c-di-GMP	259	269	PYRNDIQTADQ	1319.61	6.87502	0.008219	10	3.55924	0.035119
c-di-GMP	259	269	PYRNDIQTADQ	1319.61	6.86862	0.003271	30	3.91231	0.034731
c-di-GMP	259	269	PYRNDIQTADQ	1319.61	6.86565	0.007453	95	4.58782	0.042896
c-di-GMP	259	269	PYRNDIQTADQ	1319.61	6.86153	0.00766	1000	5.81133	0.035234
c-di-GMP	259	269	PYRNDIQTADQ	1319.61	6.85799	0.001521	10000	5.78623	0.017043
apo	279	283	MMNEL	636.261	8.82686	0.002338	0	0	0
apo	279	283	MMNEL	636.261	8.88526	0.010198	10	1.77324	0.008194
apo	279	283	MMNEL	636.261	8.89018	0.002715	30	1.94848	0.004125
apo	279	283	MMNEL	636.261	8.89236	0.004691	95	2.1381	0.010205
apo	279	283	MMNEL	636.261	8.87479	0.003918	1000	2.17537	0.015805
apo	279	283	MMNEL	636.261	8.8904	0.008644	10000	2.11156	0.016578
c-di-GMP	279	283	MMNEL	636.261	8.82934	0.011524	0	0	0
c-di-GMP	279	283	MMNEL	636.261	8.90354	0.006004	10	1.73949	0.020862
c-di-GMP	279	283	MMNEL	636.261	8.89853	0.001888	30	1.93405	0.022716
c-di-GMP	279	283	MMNEL	636.261	8.8959	0.001779	95	2.15283	0.023347
c-di-GMP	279	283	MMNEL	636.261	8.88967	0.000425	1000	2.15956	0.026145
c-di-GMP	279	283	MMNEL	636.261	8.87187	0.009987	10000	2.13415	0.007878
apo	280	283	MNEL	505.22	8.15262	0.016285	0	0	0
apo	280	283	MNEL	505.22	8.21209	0.008133	10	0.975029	0.008938
apo	280	283	MNEL	505.22	8.20734	0.0009	30	1.16883	0.004689
apo	280	283	MNEL	505.22	8.21091	0.004907	95	1.3516	0.005288
apo	280	283	MNEL	505.22	8.20651	0.002263	1000	1.38944	0.010503
apo	280	283	MNEL	505.22	8.2144	0.002709	10000	1.37026	0.010736
c-di-GMP	280	283	MNEL	505.22	8.16564	0.009873	0	0	0
c-di-GMP	280	283	MNEL	505.22	8.22402	0.00727	10	0.942331	0.021356
c-di-GMP	280	283	MNEL	505.22	8.21721	0.00199	30	1.12224	0.026597
c-di-GMP	280	283	MNEL	505.22	8.21654	0.004695	95	1.33969	0.018985
c-di-GMP	280	283	MNEL	505.22	8.21466	0.006815	1000	1.38019	0.02452
c-di-GMP	280	283	MNEL	505.22	8.20679	0.00178	10000	1.34839	0.017565

## Sheet: Datasets 1 and 2, Comparison
				WT apo										WT + c-di-GMP						WT; c-di-GMP minus apo							R202A apo										R202A + c-di-GMP						R202A; c-di-GMP minus apo
Start	End	Peptide sequence	Peptide mass [Da]	Retention time [min]	Retention time SD [min]	HDX time [s]	Uptake [Da]	Uptake SD [Da]		Start	End	Peptide sequence	Peptide mass [Da]	Retention time [min]	Retention time SD [min]	HDX time [s]	Uptake [Da]	Uptake SD [Da]		Uptake [Da]	Uptake SD [Da]		Start	End	Peptide sequence	Peptide mass [Da]	Retention time [min]	Retention time SD [min]	HDX time [s]	Uptake [Da]	Uptake SD [Da]		Start	End	Peptide sequence	Peptide mass [Da]	Retention time [min]	Retention time SD [min]	HDX time [s]	Uptake [Da]	Uptake SD [Da]		Uptake [Da]	Uptake SD [Da]
117	123	LRRSMTR	918.518	6.07386	0.004709	0	0	0		117	123	LRRSMTR	918.518	6.0623	0.015965	0	0	0		0	0		117	123	LRRSMTR	918.518	6.09222	0.005742	0	0	0		117	123	LRRSMTR	918.518	6.08603	0.012764	0	0	0		0	0
117	123	LRRSMTR	918.518	6.14935	0.023838	10	2.42032	0.036229		117	123	LRRSMTR	918.518	6.19285	0.019472	10	2.40102	0.035768		-0.019304	0.071997		117	123	LRRSMTR	918.518	6.16331	0.016894	10	2.34609	0.025978		117	123	LRRSMTR	918.518	6.17285	0.013444	10	2.33339	0.047284		-0.0127	0.073262
117	123	LRRSMTR	918.518	6.18902	0.007901	30	2.376	0.032779		117	123	LRRSMTR	918.518	6.20379	0.002882	30	2.38406	0.028296		0.008061	0.061075		117	123	LRRSMTR	918.518	6.1406	0.006213	30	2.29067	0.026665		117	123	LRRSMTR	918.518	6.13317	0.025866	30	2.28027	0.044198		-0.010399	0.070863
117	123	LRRSMTR	918.518	6.18545	0.013453	95	2.29554	0.02739		117	123	LRRSMTR	918.518	6.15453	0.017793	95	2.31704	0.027165		0.021499	0.054555		117	123	LRRSMTR	918.518	6.11052	0.004383	95	2.16079	0.018516		117	123	LRRSMTR	918.518	6.1174	0.01553	95	2.20166	0.03888		0.040863	0.057396
117	123	LRRSMTR	918.518	6.16228	0.00205	1000	2.30076	0.026428		117	123	LRRSMTR	918.518	6.14048	0.005514	1000	2.25788	0.024755		-0.042875	0.051183		117	123	LRRSMTR	918.518	6.08684	0.011236	1000	2.13108	0.032619		117	123	LRRSMTR	918.518	6.1278	0.02702	1000	2.14205	0.03769		0.010972	0.070309
117	123	LRRSMTR	918.518	6.18397	0.002639	10000	2.2104	0.025742		117	123	LRRSMTR	918.518	6.18756	0.014494	10000	2.19528	0.042915		-0.015118	0.068657		117	123	LRRSMTR	918.518	6.13724	0.004944	10000	2.0999	0.027365		117	123	LRRSMTR	918.518	6.13757	0.009988	10000	2.15032	0.029963		0.050421	0.057328
117	124	LRRSMTRL	1031.6	6.47182	0.003089	0	0	0		117	124	LRRSMTRL	1031.6	6.46505	0.006796	0	0	0		0	0		117	124	LRRSMTRL	1031.6	6.48984	0.005305	0	0	0		117	124	LRRSMTRL	1031.6	6.48484	0.00898	0	0	0		0	0
117	124	LRRSMTRL	1031.6	6.55759	0.009239	10	2.9918	0.042947		117	124	LRRSMTRL	1031.6	6.58244	0.013719	10	2.96004	0.034956		-0.031754	0.077903		117	124	LRRSMTRL	1031.6	6.56176	0.011255	10	2.95011	0.034246		117	124	LRRSMTRL	1031.6	6.5742	0.010544	10	2.92339	0.041224		-0.026711	0.07547
117	124	LRRSMTRL	1031.6	6.58323	0.004459	30	2.95629	0.037516		117	124	LRRSMTRL	1031.6	6.59321	0.003579	30	2.94782	0.031932		-0.008465	0.069448		117	124	LRRSMTRL	1031.6	6.54723	0.001433	30	2.93379	0.021898		117	124	LRRSMTRL	1031.6	6.55882	0.009084	30	2.89642	0.047769		-0.037364	0.069667
117	124	LRRSMTRL	1031.6	6.57905	0.009414	95	2.87909	0.021981		117	124	LRRSMTRL	1031.6	6.55678	0.01459	95	2.86185	0.033809		-0.017246	0.05579		117	124	LRRSMTRL	1031.6	6.54805	0.008784	95	2.8085	0.009328		117	124	LRRSMTRL	1031.6	6.5555	0.009147	95	2.81944	0.030079		0.010948	0.039407
117	124	LRRSMTRL	1031.6	6.56317	0.002324	1000	2.86524	0.027826		117	124	LRRSMTRL	1031.6	6.54587	0.006247	1000	2.80926	0.02313		-0.055974	0.050956		117	124	LRRSMTRL	1031.6	6.5422	0.00373	1000	2.77173	0.045381		117	124	LRRSMTRL	1031.6	6.55604	0.012194	1000	2.75615	0.029009		-0.015583	0.07439
117	124	LRRSMTRL	1031.6	6.57647	0.002203	10000	2.77705	0.025539		117	124	LRRSMTRL	1031.6	6.58188	0.008216	10000	2.76223	0.042463		-0.014811	0.068002		117	124	LRRSMTRL	1031.6	6.55629	0.003665	10000	2.70669	0.024347		117	124	LRRSMTRL	1031.6	6.55139	0.004838	10000	2.73262	0.020966		0.025932	0.045313
117	130	LRRSMTRLQSEIKS	1703.95	6.69265	0.002625	0	0	0		117	130	LRRSMTRLQSEIKS	1703.95	6.68685	0.00446	0	0	0		0	0		117	130	LRRSMTRLQSEIKS	1703.95	6.71339	0.005334	0	0	0		117	130	LRRSMTRLQSEIKS	1703.95	6.70324	0.008549	0	0	0		0	0
117	130	LRRSMTRLQSEIKS	1703.95	6.7481	0.004848	10	6.38968	0.143696		117	130	LRRSMTRLQSEIKS	1703.95	6.76778	0.011075	10	6.44318	0.178982		0.053494	0.322678		117	130	LRRSMTRLQSEIKS	1703.95	6.75312	0.007765	10	6.46968	0.126632		117	130	LRRSMTRLQSEIKS	1703.95	6.76191	0.008856	10	6.38891	0.107869		-0.080773	0.234501
117	130	LRRSMTRLQSEIKS	1703.95	6.76722	0.001449	30	6.33181	0.190995		117	130	LRRSMTRLQSEIKS	1703.95	6.77655	0.001575	30	6.43433	0.142233		0.102514	0.333228		117	130	LRRSMTRLQSEIKS	1703.95	6.74229	0.001671	30	6.40033	0.072326		117	130	LRRSMTRLQSEIKS	1703.95	6.75361	0.003278	30	6.36292	0.159687		-0.037408	0.232013
117	130	LRRSMTRLQSEIKS	1703.95	6.76593	0.010325	95	6.13089	0.102729		117	130	LRRSMTRLQSEIKS	1703.95	6.75083	0.015148	95	6.15239	0.156883		0.021503	0.259612		117	130	LRRSMTRLQSEIKS	1703.95	6.74661	0.00735	95	6.12166	0.051439		117	130	LRRSMTRLQSEIKS	1703.95	6.75642	0.007387	95	6.23703	0.10381		0.115362	0.155249
117	130	LRRSMTRLQSEIKS	1703.95	6.7493	0.000349	1000	6.12213	0.095316		117	130	LRRSMTRLQSEIKS	1703.95	6.74446	0.007373	1000	6.04023	0.16765		-0.081897	0.262966		117	130	LRRSMTRLQSEIKS	1703.95	6.74731	0.004037	1000	6.10824	0.129267		117	130	LRRSMTRLQSEIKS	1703.95	6.75543	0.008211	1000	6.13277	0.074037		0.024531	0.203304
117	130	LRRSMTRLQSEIKS	1703.95	6.76368	0.001348	10000	5.91712	0.063473		117	130	LRRSMTRLQSEIKS	1703.95	6.77378	0.007152	10000	5.95129	0.153884		0.034169	0.217357		117	130	LRRSMTRLQSEIKS	1703.95	6.7528	0.002438	10000	5.93419	0.034267		117	130	LRRSMTRLQSEIKS	1703.95	6.75113	0.002297	10000	6.02679	0.039181		0.092595	0.073448
118	130	RRSMTRLQSEIKS	1590.86	6.4263	0.004127	0	0	0		118	130	RRSMTRLQSEIKS	1590.86	6.41811	0.005599	0	0	0		0	0		118	130	RRSMTRLQSEIKS	1590.86	6.44175	0.004417	0	0	0		118	130	RRSMTRLQSEIKS	1590.86	6.43696	0.006811	0	0	0		0	0
118	130	RRSMTRLQSEIKS	1590.86	6.47838	0.008607	10	5.99056	0.103374		118	130	RRSMTRLQSEIKS	1590.86	6.50704	0.01414	10	5.94863	0.116189		-0.041931	0.219563		118	130	RRSMTRLQSEIKS	1590.86	6.48658	0.010822	10	6.03112	0.058755		118	130	RRSMTRLQSEIKS	1590.86	6.50138	0.010061	10	5.93346	0.096577		-0.09766	0.155332
118	130	RRSMTRLQSEIKS	1590.86	6.50477	0.004318	30	5.89603	0.10608		118	130	RRSMTRLQSEIKS	1590.86	6.5149	0.003923	30	5.94428	0.112997		0.048252	0.219077		118	130	RRSMTRLQSEIKS	1590.86	6.47713	0.002499	30	5.90719	0.030371		118	130	RRSMTRLQSEIKS	1590.86	6.48931	0.006549	30	5.8591	0.103906		-0.048094	0.134277
118	130	RRSMTRLQSEIKS	1590.86	6.50347	0.009069	95	5.71222	0.063901		118	130	RRSMTRLQSEIKS	1590.86	6.48465	0.013032	95	5.73971	0.089501		0.02749	0.153402		118	130	RRSMTRLQSEIKS	1590.86	6.47876	0.008747	95	5.64955	0.057916		118	130	RRSMTRLQSEIKS	1590.86	6.48695	0.008609	95	5.76905	0.086915		0.119502	0.144831
118	130	RRSMTRLQSEIKS	1590.86	6.48797	0.002554	1000	5.68174	0.09274		118	130	RRSMTRLQSEIKS	1590.86	6.47941	0.00424	1000	5.56477	0.079347		-0.116978	0.172087		118	130	RRSMTRLQSEIKS	1590.86	6.47368	0.003543	1000	5.63419	0.107104		118	130	RRSMTRLQSEIKS	1590.86	6.48654	0.011502	1000	5.64449	0.094258		0.010302	0.201362
118	130	RRSMTRLQSEIKS	1590.86	6.50049	0.001844	10000	5.50538	0.055084		118	130	RRSMTRLQSEIKS	1590.86	6.51029	0.007985	10000	5.44847	0.151504		-0.056913	0.206588		118	130	RRSMTRLQSEIKS	1590.86	6.48766	0.003634	10000	5.46125	0.045501		118	130	RRSMTRLQSEIKS	1590.86	6.48271	0.002926	10000	5.56436	0.042178		0.103115	0.087679
125	131	QSEIKSY	853.418	6.8364	0.003418	0	0	0		125	131	QSEIKSY	853.418	6.8313	0.007048	0	0	0		0	0		125	131	QSEIKSY	853.418	6.85587	0.005416	0	0	0		125	131	QSEIKSY	853.418	6.85058	0.006915	0	0	0		0	0
125	131	QSEIKSY	853.418	6.88369	0.007984	10	3.5835	0.020466		125	131	QSEIKSY	853.418	6.90809	0.013649	10	3.59843	0.026882		0.01493	0.047348		125	131	QSEIKSY	853.418	6.89852	0.009084	10	3.52323	0.02698		125	131	QSEIKSY	853.418	6.91067	0.0084	10	3.4781	0.037928		-0.045125	0.064908
125	131	QSEIKSY	853.418	6.91026	0.00622	30	3.56736	0.011321		125	131	QSEIKSY	853.418	6.91936	0.003427	30	3.59472	0.013265		0.02736	0.024586		125	131	QSEIKSY	853.418	6.89323	0.002741	30	3.46989	0.021501		125	131	QSEIKSY	853.418	6.90254	0.006567	30	3.44898	0.0354		-0.020913	0.056901
125	131	QSEIKSY	853.418	6.90675	0.008136	95	3.47653	0.02341		125	131	QSEIKSY	853.418	6.89307	0.010401	95	3.47518	0.029007		-0.001343	0.052417		125	131	QSEIKSY	853.418	6.89346	0.006803	95	3.34474	0.011317		125	131	QSEIKSY	853.418	6.89901	0.008282	95	3.38579	0.019018		0.041055	0.030335
125	131	QSEIKSY	853.418	6.89741	0.003565	1000	3.45423	0.007252		125	131	QSEIKSY	853.418	6.88557	0.004074	1000	3.44087	0.021906		-0.013354	0.029158		125	131	QSEIKSY	853.418	6.88793	0.002647	1000	3.31102	0.041767		125	131	QSEIKSY	853.418	6.89966	0.009397	1000	3.3081	0.027279		-0.002925	0.069046
125	131	QSEIKSY	853.418	6.90736	0.002895	10000	3.38177	0.02486		125	131	QSEIKSY	853.418	6.90846	0.005194	10000	3.36935	0.035975		-0.012426	0.060835		125	131	QSEIKSY	853.418	6.90137	0.00179	10000	3.23968	0.025526		125	131	QSEIKSY	853.418	6.89459	0.002561	10000	3.28193	0.016282		0.042252	0.041808
131	134	YVAV	450.247	7.75797	0.003921	0	0	0		131	134	YVAV	450.247	7.75865	0.00677	0	0	0		0	0		131	134	YVAV	450.247	7.77326	0.011279	0	0	0		131	134	YVAV	450.247	7.77242	0.010327	0	0	0		0	0
131	134	YVAV	450.247	7.80438	0.005521	10	1.76958	0.011047		131	134	YVAV	450.247	7.82486	0.011864	10	1.29852	0.014263		-0.471066	0.02531		131	134	YVAV	450.247	7.81698	0.007896	10	1.80332	0.031487		131	134	YVAV	450.247	7.83739	0.007689	10	1.743	0.017649		-0.060319	0.049136
131	134	YVAV	450.247	7.82717	0.003594	30	1.75741	0.015927		131	134	YVAV	450.247	7.83505	0.002769	30	1.45399	0.012847		-0.303411	0.028774		131	134	YVAV	450.247	7.81707	0.003719	30	1.7764	0.032002		131	134	YVAV	450.247	7.82587	0.00375	30	1.71732	0.015905		-0.059081	0.047907
131	134	YVAV	450.247	7.82669	0.008277	95	1.71698	0.014273		131	134	YVAV	450.247	7.81527	0.010263	95	1.67855	0.014603		-0.038433	0.028876		131	134	YVAV	450.247	7.82274	0.005792	95	1.69785	0.03055		131	134	YVAV	450.247	7.82484	0.005413	95	1.67361	0.02189		-0.024244	0.05244
131	134	YVAV	450.247	7.8201	0.001439	1000	1.72271	0.013326		131	134	YVAV	450.247	7.81045	0.006441	1000	1.69812	0.015817		-0.024586	0.029143		131	134	YVAV	450.247	7.81825	0.002542	1000	1.67872	0.039909		131	134	YVAV	450.247	7.82635	0.010471	1000	1.64197	0.014253		-0.036749	0.054162
131	134	YVAV	450.247	7.82611	0.000484	10000	1.67075	0.009128		131	134	YVAV	450.247	7.8319	0.004289	10000	1.66979	0.006474		-0.000962	0.015602		131	134	YVAV	450.247	7.82499	0.004851	10000	1.66533	0.031555		131	134	YVAV	450.247	7.8198	0.001466	10000	1.65997	0.013295		-0.005356	0.04485
131	135	YVAVD	565.274	7.20135	0.000613	0	0	0		131	135	YVAVD	565.274	7.19809	0.007805	0	0	0		0	0		131	135	YVAVD	565.274	7.22309	0.004781	0	0	0		131	135	YVAVD	565.274	7.21722	0.007337	0	0	0		0	0
131	135	YVAVD	565.274	7.23004	0.00847	10	2.44102	0.020861		131	135	YVAVD	565.274	7.25318	0.01491	10	1.52402	0.017654		-0.916997	0.038515		131	135	YVAVD	565.274	7.24815	0.009224	10	2.41094	0.020393		131	135	YVAVD	565.274	7.26346	0.007321	10	2.37789	0.026926		-0.03305	0.047319
131	135	YVAVD	565.274	7.25472	0.006485	30	2.41634	0.012431		131	135	YVAVD	565.274	7.26454	0.004088	30	1.79533	0.019327		-0.621011	0.031758		131	135	YVAVD	565.274	7.24852	0.002353	30	2.3773	0.021984		131	135	YVAVD	565.274	7.25797	0.005052	30	2.35385	0.025974		-0.023453	0.047958
131	135	YVAVD	565.274	7.25307	0.005942	95	2.38629	0.010163		131	135	YVAVD	565.274	7.24312	0.005698	95	2.2131	0.01318		-0.17319	0.023343		131	135	YVAVD	565.274	7.24833	0.005339	95	2.2838	0.006187		131	135	YVAVD	565.274	7.25435	0.004926	95	2.3034	0.02474		0.019602	0.030927
131	135	YVAVD	565.274	7.25112	0.002861	1000	2.34953	0.010753		131	135	YVAVD	565.274	7.23988	0.002019	1000	2.36458	0.01413		0.015055	0.024883		131	135	YVAVD	565.274	7.24711	0.004245	1000	2.25537	0.017921		131	135	YVAVD	565.274	7.25499	0.007699	1000	2.24898	0.020361		-0.006391	0.038282
131	135	YVAVD	565.274	7.25477	0.000389	10000	2.29908	0.012215		131	135	YVAVD	565.274	7.25744	0.0041	10000	2.32396	0.014419		0.024879	0.026634		131	135	YVAVD	565.274	7.25572	0.00245	10000	2.20837	0.022667		131	135	YVAVD	565.274	7.24793	0.003316	10000	2.24423	0.008795		0.035857	0.031462
132	148	VAVDRVTGFDNKQRMKL	1976.06	7.69318	0.00486	0	0	0		132	148	VAVDRVTGFDNKQRMKL	1976.06	7.69322	0.00428	0	0	0		0	0		132	148	VAVDRVTGFDNKQRMKL	1976.06	7.70437	0.020938	0	0	0		132	148	VAVDRVTGFDNKQRMKL	1976.06	7.71286	0.009988	0	0	0		0	0
132	148	VAVDRVTGFDNKQRMKL	1976.06	7.76019	0.003575	10	8.37233	0.037229		132	148	VAVDRVTGFDNKQRMKL	1976.06	7.77956	0.008391	10	4.23875	0.076512		-4.13358	0.113741		132	148	VAVDRVTGFDNKQRMKL	1976.06	7.77384	0.008085	10	8.13467	0.098726		132	148	VAVDRVTGFDNKQRMKL	1976.06	7.78308	0.009036	10	8.08485	0.120902		-0.049823	0.219628
132	148	VAVDRVTGFDNKQRMKL	1976.06	7.78027	0.003864	30	8.81096	0.029823		132	148	VAVDRVTGFDNKQRMKL	1976.06	7.78734	0.002544	30	5.3517	0.104134		-3.45926	0.133957		132	148	VAVDRVTGFDNKQRMKL	1976.06	7.76421	0.002497	30	8.80675	0.128386		132	148	VAVDRVTGFDNKQRMKL	1976.06	7.77794	0.003128	30	8.56999	0.068869		-0.236762	0.197255
132	148	VAVDRVTGFDNKQRMKL	1976.06	7.77705	0.007421	95	9.20094	0.077817		132	148	VAVDRVTGFDNKQRMKL	1976.06	7.76374	0.014387	95	7.10984	0.074973		-2.0911	0.15279		132	148	VAVDRVTGFDNKQRMKL	1976.06	7.77202	0.005631	95	8.94581	0.057513		132	148	VAVDRVTGFDNKQRMKL	1976.06	7.77686	0.005647	95	9.08335	0.166737		0.137534	0.22425
132	148	VAVDRVTGFDNKQRMKL	1976.06	7.76464	0.002886	1000	9.46619	0.087429		132	148	VAVDRVTGFDNKQRMKL	1976.06	7.76093	0.006403	1000	8.64072	0.039329		-0.825478	0.126758		132	148	VAVDRVTGFDNKQRMKL	1976.06	7.77081	0.002561	1000	9.57826	0.121173		132	148	VAVDRVTGFDNKQRMKL	1976.06	7.77658	0.006785	1000	9.42424	0.165296		-0.15402	0.286469
132	148	VAVDRVTGFDNKQRMKL	1976.06	7.7773	0.00219	10000	9.23451	0.139612		132	148	VAVDRVTGFDNKQRMKL	1976.06	7.79011	0.002404	10000	9.13324	0.041072		-0.101274	0.180684		132	148	VAVDRVTGFDNKQRMKL	1976.06	7.77643	0.003047	10000	9.36739	0.148914		132	148	VAVDRVTGFDNKQRMKL	1976.06	7.76925	0.000852	10000	9.3296	0.209426		-0.03779	0.35834
132	150	VAVDRVTGFDNKQRMKLEL	2218.19	8.33388	0.005513	0	0	0		132	150	VAVDRVTGFDNKQRMKLEL	2218.19	8.3406	0.003491	0	0	0		0	0		132	150	VAVDRVTGFDNKQRMKLEL	2218.19	8.32696	0.003005	0	0	0		132	150	VAVDRVTGFDNKQRMKLEL	2218.19	8.33971	0.018215	0	0	0		0	0
132	150	VAVDRVTGFDNKQRMKLEL	2218.19	8.42321	0.013767	10	8.11555	0.020012		132	150	VAVDRVTGFDNKQRMKLEL	2218.19	8.424	0.007667	10	4.05183	0.066452		-4.06372	0.086464		132	150	VAVDRVTGFDNKQRMKLEL	2218.19	8.41825	0.007765	10	7.99274	0.024098		132	150	VAVDRVTGFDNKQRMKLEL	2218.19	8.42639	0.00806	10	7.89841	0.048169		-0.09433	0.072267
132	150	VAVDRVTGFDNKQRMKLEL	2218.19	8.43123	0.00332	30	8.65248	0.032157		132	150	VAVDRVTGFDNKQRMKLEL	2218.19	8.43226	0.003332	30	5.16738	0.060845		-3.4851	0.093002		132	150	VAVDRVTGFDNKQRMKLEL	2218.19	8.40786	0.000738	30	8.53106	0.144728		132	150	VAVDRVTGFDNKQRMKLEL	2218.19	8.41684	0.001577	30	8.32254	0.101413		-0.208514	0.246141
132	150	VAVDRVTGFDNKQRMKLEL	2218.19	8.43106	0.009674	95	9.31006	0.157696		132	150	VAVDRVTGFDNKQRMKLEL	2218.19	8.41469	0.013386	95	6.76767	0.025107		-2.54239	0.182803		132	150	VAVDRVTGFDNKQRMKLEL	2218.19	8.41203	0.004329	95	9.54263	0.054444		132	150	VAVDRVTGFDNKQRMKLEL	2218.19	8.41776	0.004787	95	9.05292	0.072396		-0.48971	0.12684
132	150	VAVDRVTGFDNKQRMKLEL	2218.19	8.41002	0.003056	1000	10.5112	0.145043		132	150	VAVDRVTGFDNKQRMKLEL	2218.19	8.40949	0.015749	1000	8.27114	0.04618		-2.2401	0.191223		132	150	VAVDRVTGFDNKQRMKLEL	2218.19	8.40332	0.002125	1000	10.6047	0.231663		132	150	VAVDRVTGFDNKQRMKLEL	2218.19	8.41277	0.003353	1000	10.5827	0.213421		-0.021911	0.445084
132	150	VAVDRVTGFDNKQRMKLEL	2218.19	8.41999	0.001655	10000	10.4096	0.064395		132	150	VAVDRVTGFDNKQRMKLEL	2218.19	8.42603	0.005135	10000	9.41654	0.167774		-0.993069	0.232169		132	150	VAVDRVTGFDNKQRMKLEL	2218.19	8.41334	0.005222	10000	10.493	0.249413		132	150	VAVDRVTGFDNKQRMKLEL	2218.19	8.4037	0.004796	10000	10.697	0.016849		0.204018	0.266262
135	152	DRVTGFDNKQRMKLELSE	2165.09	7.84036	0.006349	0	0	0		135	152	DRVTGFDNKQRMKLELSE	2165.09	7.84339	0.003922	0	0	0		0	0		135	152	DRVTGFDNKQRMKLELSE	2165.09	7.84865	0.019812	0	0	0		135	152	DRVTGFDNKQRMKLELSE	2165.09	7.85827	0.009412	0	0	0		0	0
135	152	DRVTGFDNKQRMKLELSE	2165.09	7.90634	0.002293	10	6.45463	0.064523		135	152	DRVTGFDNKQRMKLELSE	2165.09	7.91819	0.008204	10	3.05482	0.076024		-3.39981	0.140547		135	152	DRVTGFDNKQRMKLELSE	2165.09	7.91724	0.006667	10	6.26986	0.034806		135	152	DRVTGFDNKQRMKLELSE	2165.09	7.92592	0.00608	10	6.19026	0.108997		-0.079603	0.143803
135	152	DRVTGFDNKQRMKLELSE	2165.09	7.92449	0.003025	30	7.22337	0.155886		135	152	DRVTGFDNKQRMKLELSE	2165.09	7.92526	0.002111	30	3.95339	0.055918		-3.26997	0.211804		135	152	DRVTGFDNKQRMKLELSE	2165.09	7.9125	0.001524	30	6.9761	0.080381		135	152	DRVTGFDNKQRMKLELSE	2165.09	7.92226	0.001773	30	6.83504	0.105139		-0.141061	0.18552
135	152	DRVTGFDNKQRMKLELSE	2165.09	7.92166	0.005347	95	8.47665	0.105152		135	152	DRVTGFDNKQRMKLELSE	2165.09	7.9106	0.009786	95	5.23447	0.050005		-3.24218	0.155157		135	152	DRVTGFDNKQRMKLELSE	2165.09	7.91738	0.004063	95	8.41671	0.256902		135	152	DRVTGFDNKQRMKLELSE	2165.09	7.92168	0.003063	95	8.05678	0.071265		-0.359933	0.328167
135	152	DRVTGFDNKQRMKLELSE	2165.09	7.913	0.001439	1000	10.0025	0.072828		135	152	DRVTGFDNKQRMKLELSE	2165.09	7.90623	0.005704	1000	6.70197	0.121942		-3.30051	0.19477		135	152	DRVTGFDNKQRMKLELSE	2165.09	7.91458	0.002534	1000	10.1768	0.056684		135	152	DRVTGFDNKQRMKLELSE	2165.09	7.92126	0.004083	1000	10.0543	0.108226		-0.122499	0.16491
135	152	DRVTGFDNKQRMKLELSE	2165.09	7.91632	0.000959	10000	9.83132	0.078407		135	152	DRVTGFDNKQRMKLELSE	2165.09	7.92464	0.002625	10000	8.89928	0.256789		-0.932041	0.335196		135	152	DRVTGFDNKQRMKLELSE	2165.09	7.92084	0.001475	10000	9.64921	0.045557		135	152	DRVTGFDNKQRMKLELSE	2165.09	7.91327	0.000372	10000	10.1939	0.045105		0.544711	0.090662
136	146	RVTGFDNKQRM	1350.68	6.65662	0.00189	0	0	0		136	146	RVTGFDNKQRM	1350.68	6.652	0.00599	0	0	0		0	0		136	146	RVTGFDNKQRM	1350.68	6.68109	0.006154	0	0	0		136	146	RVTGFDNKQRM	1350.68	6.67351	0.007558	0	0	0		0	0
136	146	RVTGFDNKQRM	1350.68	6.72957	0.005231	10	5.36584	0.110621		136	146	RVTGFDNKQRM	1350.68	6.74757	0.011261	10	2.08152	0.025319		-3.28432	0.13594		136	146	RVTGFDNKQRM	1350.68	6.73798	0.006614	10	5.15011	0.178224		136	146	RVTGFDNKQRM	1350.68	6.74389	0.010384	10	5.15462	0.065161		0.004508	0.243385
136	146	RVTGFDNKQRM	1350.68	6.74849	0.003787	30	5.65243	0.03069		136	146	RVTGFDNKQRM	1350.68	6.75827	0.001239	30	2.6091	0.020964		-3.04334	0.051654		136	146	RVTGFDNKQRM	1350.68	6.72829	0.002796	30	5.50314	0.062498		136	146	RVTGFDNKQRM	1350.68	6.73762	0.003025	30	5.54305	0.129482		0.039913	0.19198
136	146	RVTGFDNKQRM	1350.68	6.74686	0.010741	95	5.77064	0.05872		136	146	RVTGFDNKQRM	1350.68	6.73378	0.012488	95	3.8349	0.185509		-1.93574	0.244229		136	146	RVTGFDNKQRM	1350.68	6.73103	0.007556	95	5.69725	0.052766		136	146	RVTGFDNKQRM	1350.68	6.73911	0.007854	95	5.65106	0.037751		-0.046186	0.090517
136	146	RVTGFDNKQRM	1350.68	6.73295	0.000444	1000	5.66321	0.126676		136	146	RVTGFDNKQRM	1350.68	6.72509	0.006631	1000	4.79086	0.041832		-0.872349	0.168508		136	146	RVTGFDNKQRM	1350.68	6.73151	0.004512	1000	5.62031	0.075558		136	146	RVTGFDNKQRM	1350.68	6.73579	0.005698	1000	5.60634	0.027549		-0.013975	0.103107
136	146	RVTGFDNKQRM	1350.68	6.74521	0.001962	10000	5.57964	0.107302		136	146	RVTGFDNKQRM	1350.68	6.74999	0.005235	10000	5.51498	0.077028		-0.064659	0.18433		136	146	RVTGFDNKQRM	1350.68	6.73496	0.001878	10000	5.50366	0.046496		136	146	RVTGFDNKQRM	1350.68	6.73437	0.002543	10000	5.55885	0.01072		0.055183	0.057216
147	155	KLELSEEIK	1087.61	6.7925	0.006449	0	0	0		147	155	KLELSEEIK	1087.61	6.78448	0.005902	0	0	0		0	0		147	155	KLELSEEIK	1087.61	6.80823	0.005246	0	0	0		147	155	KLELSEEIK	1087.61	6.80081	0.009391	0	0	0		0	0
147	155	KLELSEEIK	1087.61	6.87791	0.007355	10	2.25856	0.013917		147	155	KLELSEEIK	1087.61	6.90161	0.015953	10	0.869463	0.033975		-1.38909	0.047892		147	155	KLELSEEIK	1087.61	6.88368	0.013042	10	2.17608	0.021419		147	155	KLELSEEIK	1087.61	6.89368	0.009385	10	2.06879	0.031002		-0.107297	0.052421
147	155	KLELSEEIK	1087.61	6.89949	0.004428	30	2.46703	0.015444		147	155	KLELSEEIK	1087.61	6.91456	0.002922	30	1.02559	0.01666		-1.44144	0.032104		147	155	KLELSEEIK	1087.61	6.87158	0.002663	30	2.40316	0.045191		147	155	KLELSEEIK	1087.61	6.88451	0.004728	30	2.31338	0.057629		-0.089784	0.10282
147	155	KLELSEEIK	1087.61	6.89558	0.011751	95	2.86226	0.012254		147	155	KLELSEEIK	1087.61	6.87777	0.014599	95	1.16091	0.01031		-1.70135	0.022564		147	155	KLELSEEIK	1087.61	6.87651	0.008764	95	2.738	0.081933		147	155	KLELSEEIK	1087.61	6.88006	0.011504	95	2.74118	0.137055		0.003178	0.218988
147	155	KLELSEEIK	1087.61	6.87962	0.002929	1000	3.46636	0.041812		147	155	KLELSEEIK	1087.61	6.86764	0.005728	1000	1.66349	0.029694		-1.80287	0.071506		147	155	KLELSEEIK	1087.61	6.87042	0.001141	1000	3.27929	0.055265		147	155	KLELSEEIK	1087.61	6.87976	0.009724	1000	3.24102	0.070839		-0.038268	0.126104
147	155	KLELSEEIK	1087.61	6.89565	0.002105	10000	3.33069	0.008625		147	155	KLELSEEIK	1087.61	6.90268	0.008568	10000	2.96906	0.050236		-0.361631	0.058861		147	155	KLELSEEIK	1087.61	6.87954	0.000945	10000	3.18176	0.017907		147	155	KLELSEEIK	1087.61	6.87654	0.003197	10000	3.19628	0.027233		0.014522	0.04514
154	163	IKRAERYGNS	1192.63	4.97859	0.005721	0	0	0		154	163	IKRAERYGNS	1192.63	4.95337	0.017056	0	0	0		0	0		154	163	IKRAERYGNS	1192.63	4.90032	0.009225	0	0	0		154	163	IKRAERYGNS	1192.63	4.88537	0.016458	0	0	0		0	0
154	163	IKRAERYGNS	1192.63	4.96509	0.064477	10	3.09342	0.053865		154	163	IKRAERYGNS	1192.63	4.97283	0.030777	10	1.44205	0.013199		-1.65137	0.067064		154	163	IKRAERYGNS	1192.63	4.9047	0.032018	10	3.13395	0.019684		154	163	IKRAERYGNS	1192.63	4.92802	0.023261	10	3.13836	0.036786		0.004414	0.05647
154	163	IKRAERYGNS	1192.63	4.94068	0.011556	30	3.34962	0.017842		154	163	IKRAERYGNS	1192.63	4.99236	0.010857	30	1.64116	0.014753		-1.70846	0.032595		154	163	IKRAERYGNS	1192.63	4.92435	0.014295	30	3.39654	0.028101		154	163	IKRAERYGNS	1192.63	4.99926	0.025189	30	3.44376	0.028129		0.047226	0.05623
154	163	IKRAERYGNS	1192.63	4.9543	0.025504	95	3.81911	0.019626		154	163	IKRAERYGNS	1192.63	4.91756	0.004578	95	1.76854	0.015515		-2.05056	0.035141		154	163	IKRAERYGNS	1192.63	5.00176	0.023739	95	3.84964	0.017701		154	163	IKRAERYGNS	1192.63	5.01103	0.012074	95	3.95706	0.033748		0.10742	0.051449
154	163	IKRAERYGNS	1192.63	4.93878	0.021365	1000	4.38982	0.020731		154	163	IKRAERYGNS	1192.63	4.9207	0.007008	1000	2.2551	0.02036		-2.13471	0.041091		154	163	IKRAERYGNS	1192.63	5.02883	0.009655	1000	4.52241	0.056479		154	163	IKRAERYGNS	1192.63	5.01891	0.012177	1000	4.58995	0.049533		0.067536	0.106012
154	163	IKRAERYGNS	1192.63	4.94906	0.00406	10000	4.29916	0.027254		154	163	IKRAERYGNS	1192.63	4.96734	0.03203	10000	3.78383	0.082569		-0.515328	0.109823		154	163	IKRAERYGNS	1192.63	4.98419	0.014584	10000	4.40448	0.025986		154	163	IKRAERYGNS	1192.63	4.96291	0.016038	10000	4.50251	0.039504		0.098036	0.06549
154	164	IKRAERYGNSF	1339.7	6.8023	0.004247	0	0	0		154	164	IKRAERYGNSF	1339.7	6.79743	0.005193	0	0	0		0	0		154	164	IKRAERYGNSF	1339.7	6.81486	0.006262	0	0	0		154	164	IKRAERYGNSF	1339.7	6.806	0.008686	0	0	0		0	0
154	164	IKRAERYGNSF	1339.7	6.88132	0.007766	10	3.17399	0.05081		154	164	IKRAERYGNSF	1339.7	6.90372	0.014021	10	1.42561	0.024118		-1.74838	0.074928		154	164	IKRAERYGNSF	1339.7	6.88162	0.010798	10	3.11269	0.028032		154	164	IKRAERYGNSF	1339.7	6.89407	0.012185	10	3.06864	0.034854		-0.044054	0.062886
154	164	IKRAERYGNSF	1339.7	6.90323	0.004617	30	3.43307	0.034722		154	164	IKRAERYGNSF	1339.7	6.91541	0.002814	30	1.62726	0.017827		-1.80581	0.052549		154	164	IKRAERYGNSF	1339.7	6.87084	0.003122	30	3.42484	0.029755		154	164	IKRAERYGNSF	1339.7	6.88418	0.004808	30	3.40902	0.057912		-0.015815	0.087667
154	164	IKRAERYGNSF	1339.7	6.90056	0.01203	95	4.01605	0.020424		154	164	IKRAERYGNSF	1339.7	6.88589	0.014058	95	1.80434	0.017322		-2.21171	0.037746		154	164	IKRAERYGNSF	1339.7	6.87575	0.008545	95	3.91984	0.034997		154	164	IKRAERYGNSF	1339.7	6.88279	0.008965	95	3.91122	0.031961		-0.008617	0.066958
154	164	IKRAERYGNSF	1339.7	6.88554	0.001759	1000	5.10412	0.047061		154	164	IKRAERYGNSF	1339.7	6.87615	0.005092	1000	2.59441	0.028943		-2.50971	0.076004		154	164	IKRAERYGNSF	1339.7	6.87267	0.001785	1000	5.04216	0.074656		154	164	IKRAERYGNSF	1339.7	6.88032	0.008577	1000	5.07334	0.044574		0.031188	0.11923
154	164	IKRAERYGNSF	1339.7	6.8999	0.001872	10000	4.98071	0.078719		154	164	IKRAERYGNSF	1339.7	6.90621	0.007415	10000	4.42849	0.104558		-0.552224	0.183277		154	164	IKRAERYGNSF	1339.7	6.8762	0.000126	10000	5.00575	0.033957		154	164	IKRAERYGNSF	1339.7	6.87551	0.002885	10000	5.06178	0.031316		0.056026	0.065273
164	189	FVFLLLHMHYFKEFKSLYGEKETDRL	3289.7	9.96989	0.00805	0	0	0		164	189	FVFLLLHMHYFKEFKSLYGEKETDRL	3289.7	9.9838	0.01278	0	0	0		0	0		164	189	FVFLLLHMHYFKEFKSLYGEKETDRL	3289.7	10.0349	0.006281	0	0	0		164	189	FVFLLLHMHYFKEFKSLYGEKETDRL	3289.7	10.036	0.013084	0	0	0		0	0
164	189	FVFLLLHMHYFKEFKSLYGEKETDRL	3289.7	10.0592	0.007574	10	2.08728	0.094123		164	189	FVFLLLHMHYFKEFKSLYGEKETDRL	3289.7	10.0418	0.019106	10	1.89552	0.094077		-0.191761	0.1882		164	189	FVFLLLHMHYFKEFKSLYGEKETDRL	3289.7	10.0633	0.01841	10	2.24711	0.066231		164	189	FVFLLLHMHYFKEFKSLYGEKETDRL	3289.7	10.0237	0.016545	10	2.10171	0.156759		-0.145403	0.22299
164	189	FVFLLLHMHYFKEFKSLYGEKETDRL	3289.7	10.0548	0.016074	30	2.16905	0.109491		164	189	FVFLLLHMHYFKEFKSLYGEKETDRL	3289.7	10.0351	0.026629	30	2.21576	0.10403		0.046707	0.213521		164	189	FVFLLLHMHYFKEFKSLYGEKETDRL	3289.7	10.0145	0.014937	30	2.36765	0.078626		164	189	FVFLLLHMHYFKEFKSLYGEKETDRL	3289.7	10.025	0.00605	30	2.34376	0.160305		-0.02389	0.238931
164	189	FVFLLLHMHYFKEFKSLYGEKETDRL	3289.7	10.0403	0.012481	95	2.37126	0.017699		164	189	FVFLLLHMHYFKEFKSLYGEKETDRL	3289.7	10.0402	0.01592	95	2.27053	0.071967		-0.100725	0.089666		164	189	FVFLLLHMHYFKEFKSLYGEKETDRL	3289.7	10.0188	0.01906	95	2.43897	0.132967		164	189	FVFLLLHMHYFKEFKSLYGEKETDRL	3289.7	10.0331	0.002653	95	2.60516	0.153897		0.166191	0.286864
164	189	FVFLLLHMHYFKEFKSLYGEKETDRL	3289.7	10.0254	0.00475	1000	3.86984	0.235394		164	189	FVFLLLHMHYFKEFKSLYGEKETDRL	3289.7	10.0537	0.009876	1000	3.03607	0.081765		-0.833773	0.317159		164	189	FVFLLLHMHYFKEFKSLYGEKETDRL	3289.7	10.0056	0.018079	1000	3.93611	0.259757		164	189	FVFLLLHMHYFKEFKSLYGEKETDRL	3289.7	10.0298	0.002463	1000	3.7589	0.062628		-0.177208	0.322385
164	189	FVFLLLHMHYFKEFKSLYGEKETDRL	3289.7	10.0271	0.003034	10000	6.92509	0.076507		164	189	FVFLLLHMHYFKEFKSLYGEKETDRL	3289.7	10.0756	0.010113	10000	5.22179	0.43614		-1.7033	0.512647		164	189	FVFLLLHMHYFKEFKSLYGEKETDRL	3289.7	10.0224	0.020413	10000	7.58641	0.089871		164	189	FVFLLLHMHYFKEFKSLYGEKETDRL	3289.7	10.0149	0.002128	10000	7.95043	0.209914		0.364019	0.299785
165	169	VFLLL	603.399	11.1602	0.01179	0	0	0		165	169	VFLLL	603.399	11.1377	0.010341	0	0	0		0	0		165	169	VFLLL	603.399	11.085	0.00334	0	0	0		165	169	VFLLL	603.399	11.0735	0.003542	0	0	0		0	0
165	169	VFLLL	603.399	11.1273	0.010152	10	0.035493	0.027834		165	169	VFLLL	603.399	11.0814	0.008476	10	0.016516	0.012173		-0.018977	0.040007		165	169	VFLLL	603.399	11.0759	0.006678	10	0.034213	0.008576		165	169	VFLLL	603.399	11.0823	0.001356	10	0.023074	0.011815		-0.011139	0.020391
165	169	VFLLL	603.399	11.0878	0.01345	30	0.030276	0.027553		165	169	VFLLL	603.399	11.0716	0.000775	30	0.021587	0.011262		-0.008689	0.038815		165	169	VFLLL	603.399	11.1031	0.022253	30	0.054302	0.004679		165	169	VFLLL	603.399	11.1339	0.021514	30	0.042686	0.008994		-0.011616	0.013673
165	169	VFLLL	603.399	11.0732	0.01024	95	0.039811	0.027861		165	169	VFLLL	603.399	11.0831	0.012515	95	0.01726	0.01293		-0.022551	0.040791		165	169	VFLLL	603.399	11.1365	0.007662	95	0.059587	0.011689		165	169	VFLLL	603.399	11.1079	0.008451	95	0.045204	0.010947		-0.014383	0.022636
165	169	VFLLL	603.399	11.0613	0.013328	1000	0.051855	0.028161		165	169	VFLLL	603.399	11.0785	0.016643	1000	0.021967	0.014825		-0.029888	0.042986		165	169	VFLLL	603.399	11.1165	0.003817	1000	0.062831	0.008028		165	169	VFLLL	603.399	11.1195	0.011572	1000	0.045171	0.011197		-0.01766	0.019225
165	169	VFLLL	603.399	11.0639	0.011578	10000	0.080417	0.027417		165	169	VFLLL	603.399	11.0857	0.010456	10000	0.024628	0.013283		-0.055789	0.0407		165	169	VFLLL	603.399	11.1124	0.023162	10000	0.101767	0.025481		165	169	VFLLL	603.399	11.0903	0.007614	10000	0.16655	0.017785		0.064783	0.043266
165	189	VFLLLHMHYFKEFKSLYGEKETDRL	3142.63	9.49373	0.002635	0	0	0		165	189	VFLLLHMHYFKEFKSLYGEKETDRL	3142.63	9.50018	0.01249	0	0	0		0	0		165	189	VFLLLHMHYFKEFKSLYGEKETDRL	3142.63	9.52772	0.00695	0	0	0		165	189	VFLLLHMHYFKEFKSLYGEKETDRL	3142.63	9.52237	0.005214	0	0	0		0	0
165	189	VFLLLHMHYFKEFKSLYGEKETDRL	3142.63	9.56015	0.009352	10	2.18773	0.046117		165	189	VFLLLHMHYFKEFKSLYGEKETDRL	3142.63	9.55457	0.013147	10	2.18181	0.109742		-0.005925	0.155859		165	189	VFLLLHMHYFKEFKSLYGEKETDRL	3142.63	9.53479	0.006149	10	2.35379	0.02563		165	189	VFLLLHMHYFKEFKSLYGEKETDRL	3142.63	9.50502	0.009857	10	2.33829	0.096764		-0.015502	0.122394
165	189	VFLLLHMHYFKEFKSLYGEKETDRL	3142.63	9.55915	0.005321	30	2.28808	0.071269		165	189	VFLLLHMHYFKEFKSLYGEKETDRL	3142.63	9.5462	0.008473	30	2.29406	0.142595		0.005979	0.213864		165	189	VFLLLHMHYFKEFKSLYGEKETDRL	3142.63	9.49889	0.002227	30	2.51373	0.0678		165	189	VFLLLHMHYFKEFKSLYGEKETDRL	3142.63	9.51137	0.002807	30	2.37118	0.102588		-0.14255	0.170388
165	189	VFLLLHMHYFKEFKSLYGEKETDRL	3142.63	9.55858	0.0107	95	2.56702	0.071787		165	189	VFLLLHMHYFKEFKSLYGEKETDRL	3142.63	9.54584	0.012028	95	2.57998	0.104715		0.012963	0.176502		165	189	VFLLLHMHYFKEFKSLYGEKETDRL	3142.63	9.50288	0.007482	95	2.70428	0.213052		165	189	VFLLLHMHYFKEFKSLYGEKETDRL	3142.63	9.50422	0.008759	95	2.65385	0.099223		-0.050432	0.312275
165	189	VFLLLHMHYFKEFKSLYGEKETDRL	3142.63	9.53073	0.00438	1000	4.09355	0.081287		165	189	VFLLLHMHYFKEFKSLYGEKETDRL	3142.63	9.54714	0.005589	1000	3.49576	0.135627		-0.597788	0.216914		165	189	VFLLLHMHYFKEFKSLYGEKETDRL	3142.63	9.49394	0.013293	1000	3.9693	0.182541		165	189	VFLLLHMHYFKEFKSLYGEKETDRL	3142.63	9.51203	0.009831	1000	3.84493	0.062792		-0.124371	0.245333
165	189	VFLLLHMHYFKEFKSLYGEKETDRL	3142.63	9.53727	0.004896	10000	6.79023	0.077922		165	189	VFLLLHMHYFKEFKSLYGEKETDRL	3142.63	9.5725	0.014796	10000	5.60931	0.076594		-1.18092	0.154516		165	189	VFLLLHMHYFKEFKSLYGEKETDRL	3142.63	9.50871	0.017605	10000	6.99715	0.076245		165	189	VFLLLHMHYFKEFKSLYGEKETDRL	3142.63	9.50211	0.000989	10000	7.53813	0.146255		0.540987	0.2225
167	189	LLLHMHYFKEFKSLYGEKETDRL	2896.49	8.84369	0.007144	0	0	0		167	189	LLLHMHYFKEFKSLYGEKETDRL	2896.49	8.85037	0.012248	0	0	0		0	0		167	189	LLLHMHYFKEFKSLYGEKETDRL	2896.49	8.84756	0.007459	0	0	0		167	189	LLLHMHYFKEFKSLYGEKETDRL	2896.49	8.83843	0.004063	0	0	0		0	0
167	189	LLLHMHYFKEFKSLYGEKETDRL	2896.49	8.9158	0.009753	10	1.97629	0.057517		167	189	LLLHMHYFKEFKSLYGEKETDRL	2896.49	8.91721	0.002518	10	1.90107	0.05396		-0.075223	0.111477		167	189	LLLHMHYFKEFKSLYGEKETDRL	2896.49	8.88099	0.013868	10	2.23024	0.040249		167	189	LLLHMHYFKEFKSLYGEKETDRL	2896.49	8.90514	0.01156	10	2.10654	0.043431		-0.123699	0.08368
167	189	LLLHMHYFKEFKSLYGEKETDRL	2896.49	8.91883	0.005753	30	2.09646	0.040595		167	189	LLLHMHYFKEFKSLYGEKETDRL	2896.49	8.92828	0.003802	30	2.02079	0.056391		-0.075668	0.096986		167	189	LLLHMHYFKEFKSLYGEKETDRL	2896.49	8.89518	0.007786	30	2.38003	0.03028		167	189	LLLHMHYFKEFKSLYGEKETDRL	2896.49	8.91023	0.002092	30	2.24965	0.07595		-0.130381	0.10623
167	189	LLLHMHYFKEFKSLYGEKETDRL	2896.49	8.92797	0.009682	95	2.23628	0.060401		167	189	LLLHMHYFKEFKSLYGEKETDRL	2896.49	8.9167	0.015589	95	2.23685	0.051174		0.000569	0.111575		167	189	LLLHMHYFKEFKSLYGEKETDRL	2896.49	8.90954	0.003245	95	2.57006	0.041306		167	189	LLLHMHYFKEFKSLYGEKETDRL	2896.49	8.90809	0.001953	95	2.47002	0.040682		-0.100039	0.081988
167	189	LLLHMHYFKEFKSLYGEKETDRL	2896.49	8.9077	0.006124	1000	3.42904	0.027149		167	189	LLLHMHYFKEFKSLYGEKETDRL	2896.49	8.89721	0.000948	1000	2.93455	0.064244		-0.494491	0.091393		167	189	LLLHMHYFKEFKSLYGEKETDRL	2896.49	8.86836	0.007857	1000	3.73561	0.090445		167	189	LLLHMHYFKEFKSLYGEKETDRL	2896.49	8.88801	0.003031	1000	3.69772	0.054081		-0.037892	0.144526
167	189	LLLHMHYFKEFKSLYGEKETDRL	2896.49	8.91433	0.003052	10000	5.74119	0.020852		167	189	LLLHMHYFKEFKSLYGEKETDRL	2896.49	8.93391	0.015746	10000	4.5408	0.194073		-1.20039	0.214925		167	189	LLLHMHYFKEFKSLYGEKETDRL	2896.49	8.88349	0.008436	10000	6.42666	0.107981		167	189	LLLHMHYFKEFKSLYGEKETDRL	2896.49	8.86273	0.010711	10000	6.76385	0.106065		0.337192	0.214046
174	180	FKEFKSL	897.495	8.06933	0.006345	0	0	0		174	180	FKEFKSL	897.495	8.07097	0.002667	0	0	0		0	0		174	180	FKEFKSL	897.495	8.07883	0.016159	0	0	0		174	180	FKEFKSL	897.495	8.09055	0.010531	0	0	0		0	0
174	180	FKEFKSL	897.495	8.1412	0.002738	10	0.564763	0.006394		174	180	FKEFKSL	897.495	8.15527	0.009391	10	0.527812	0.025095		-0.036951	0.031489		174	180	FKEFKSL	897.495	8.15447	0.007745	10	0.598932	0.016934		174	180	FKEFKSL	897.495	8.16511	0.007781	10	0.556291	0.043466		-0.042641	0.0604
174	180	FKEFKSL	897.495	8.16147	0.00309	30	0.596548	0.007256		174	180	FKEFKSL	897.495	8.16431	0.002303	30	0.587334	0.021056		-0.009214	0.028312		174	180	FKEFKSL	897.495	8.14602	0.002066	30	0.61919	0.017372		174	180	FKEFKSL	897.495	8.1589	0.002031	30	0.591804	0.032839		-0.027386	0.050211
174	180	FKEFKSL	897.495	8.15665	0.007656	95	0.698064	0.002542		174	180	FKEFKSL	897.495	8.14468	0.012206	95	0.6191	0.020757		-0.078964	0.023299		174	180	FKEFKSL	897.495	8.15365	0.003953	95	0.654359	0.018882		174	180	FKEFKSL	897.495	8.15855	0.005447	95	0.651224	0.032975		-0.003135	0.051857
174	180	FKEFKSL	897.495	8.14464	0.001116	1000	1.24824	0.004798		174	180	FKEFKSL	897.495	8.13512	0.006946	1000	1.04884	0.040797		-0.199398	0.045595		174	180	FKEFKSL	897.495	8.14779	0.002771	1000	1.26632	0.042581		174	180	FKEFKSL	897.495	8.15548	0.005504	1000	1.19175	0.034254		-0.074572	0.076835
174	180	FKEFKSL	897.495	8.15097	0.000689	10000	2.64316	0.006376		174	180	FKEFKSL	897.495	8.16324	0.006273	10000	2.29532	0.054188		-0.347838	0.060564		174	180	FKEFKSL	897.495	8.15425	0.00219	10000	2.87301	0.047713		174	180	FKEFKSL	897.495	8.14756	0.000419	10000	2.99482	0.064346		0.121805	0.112059
174	189	FKEFKSLYGEKETDRL	1989.02	7.99467	0.010111	0	0	0		174	189	FKEFKSLYGEKETDRL	1989.02	7.99769	0.001888	0	0	0		0	0		174	189	FKEFKSLYGEKETDRL	1989.02	8.00638	0.023511	0	0	0		174	189	FKEFKSLYGEKETDRL	1989.02	8.02397	0.011228	0	0	0		0	0
174	189	FKEFKSLYGEKETDRL	1989.02	8.07196	0.002682	10	1.5655	0.034571		174	189	FKEFKSLYGEKETDRL	1989.02	8.08453	0.008782	10	1.4973	0.041774		-0.068208	0.076345		174	189	FKEFKSLYGEKETDRL	1989.02	8.08015	0.006815	10	1.66157	0.014266		174	189	FKEFKSLYGEKETDRL	1989.02	8.08601	0.008175	10	1.63218	0.0183		-0.029386	0.032566
174	189	FKEFKSLYGEKETDRL	1989.02	8.09103	0.004535	30	1.58497	0.032656		174	189	FKEFKSLYGEKETDRL	1989.02	8.08905	0.000696	30	1.55445	0.022557		-0.030522	0.055213		174	189	FKEFKSLYGEKETDRL	1989.02	8.07276	0.001134	30	1.73464	0.015926		174	189	FKEFKSLYGEKETDRL	1989.02	8.08385	0.002806	30	1.70031	0.014948		-0.034324	0.030874
174	189	FKEFKSLYGEKETDRL	1989.02	8.08386	0.008336	95	1.69702	0.024217		174	189	FKEFKSLYGEKETDRL	1989.02	8.07669	0.010092	95	1.60537	0.018418		-0.091651	0.042635		174	189	FKEFKSLYGEKETDRL	1989.02	8.07843	0.004961	95	1.7902	0.007531		174	189	FKEFKSLYGEKETDRL	1989.02	8.08459	0.003753	95	1.78332	0.026242		-0.006879	0.033773
174	189	FKEFKSLYGEKETDRL	1989.02	8.07578	0.00442	1000	2.86262	0.021798		174	189	FKEFKSLYGEKETDRL	1989.02	8.06905	0.005783	1000	2.42966	0.050027		-0.432952	0.071825		174	189	FKEFKSLYGEKETDRL	1989.02	8.07416	0.001719	1000	2.9814	0.081149		174	189	FKEFKSLYGEKETDRL	1989.02	8.07937	0.005747	1000	2.87518	0.027891		-0.106216	0.10904
174	189	FKEFKSLYGEKETDRL	1989.02	8.07144	0.000383	10000	5.59496	0.02092		174	189	FKEFKSLYGEKETDRL	1989.02	8.08141	0.00693	10000	4.40867	0.058821		-1.18628	0.079741		174	189	FKEFKSLYGEKETDRL	1989.02	8.07869	0.00358	10000	5.84056	0.089952		174	189	FKEFKSLYGEKETDRL	1989.02	8.07417	0.002561	10000	6.19633	0.096789		0.355761	0.186741
178	189	KSLYGEKETDRL	1437.75	7.16074	0.003689	0	0	0		178	189	KSLYGEKETDRL	1437.75	7.15899	0.003247	0	0	0		0	0		178	189	KSLYGEKETDRL	1437.75	7.24313	0.177798	0	0	0		178	189	KSLYGEKETDRL	1437.75	7.16832	0.00904	0	0	0		0	0
178	189	KSLYGEKETDRL	1437.75	7.22913	0.005823	10	1.30145	0.047418		178	189	KSLYGEKETDRL	1437.75	7.24436	0.013125	10	1.2619	0.028514		-0.039545	0.075932		178	189	KSLYGEKETDRL	1437.75	7.23324	0.009802	10	1.5227	0.05881		178	189	KSLYGEKETDRL	1437.75	7.24347	0.009028	10	1.43301	0.039574		-0.089694	0.098384
178	189	KSLYGEKETDRL	1437.75	7.24775	0.003622	30	1.29523	0.032422		178	189	KSLYGEKETDRL	1437.75	7.25591	0.002205	30	1.26966	0.012869		-0.025565	0.045291		178	189	KSLYGEKETDRL	1437.75	7.22842	0.002191	30	1.50502	0.055426		178	189	KSLYGEKETDRL	1437.75	7.24363	0.001403	30	1.44695	0.020863		-0.058071	0.076289
178	189	KSLYGEKETDRL	1437.75	7.24458	0.009187	95	1.38058	0.030833		178	189	KSLYGEKETDRL	1437.75	7.22944	0.014129	95	1.33751	0.011227		-0.04307	0.04206		178	189	KSLYGEKETDRL	1437.75	7.23564	0.006799	95	1.52371	0.056707		178	189	KSLYGEKETDRL	1437.75	7.23836	0.006759	95	1.51482	0.029234		-0.008887	0.085941
178	189	KSLYGEKETDRL	1437.75	7.22928	0.00299	1000	2.30411	0.040533		178	189	KSLYGEKETDRL	1437.75	7.21892	0.00633	1000	1.91728	0.031124		-0.386835	0.071657		178	189	KSLYGEKETDRL	1437.75	7.2325	0.002364	1000	2.36851	0.087619		178	189	KSLYGEKETDRL	1437.75	7.23774	0.006781	1000	2.28597	0.047342		-0.082537	0.134961
178	189	KSLYGEKETDRL	1437.75	7.23356	0.000416	10000	4.19663	0.022373		178	189	KSLYGEKETDRL	1437.75	7.24495	0.006345	10000	3.03089	0.079379		-1.16573	0.101752		178	189	KSLYGEKETDRL	1437.75	7.23102	0.001834	10000	4.34665	0.07997		178	189	KSLYGEKETDRL	1437.75	7.22628	0.003611	10000	4.58603	0.057148		0.239382	0.137118
180	188	LYGEKETDR	1109.53	7.97828	0.007167	0	0	0		180	188	LYGEKETDR	1109.53	7.91388	0.102315	0	0	0		0	0		180	188	LYGEKETDR	1109.53	7.90753	0.117981	0	0	0		180	188	LYGEKETDR	1109.53	7.77971	0.008947	0	0	0		0	0
180	188	LYGEKETDR	1109.53	8.06251	0.002724	10	0.98511	0.017901		180	188	LYGEKETDR	1109.53	7.85007	0.009586	10	1.01732	0.011795		0.032208	0.029696		180	188	LYGEKETDR	1109.53	8.06484	0.006513	10	1.04509	0.02696		180	188	LYGEKETDR	1109.53	7.8507	0.008193	10	1.11168	0.02841		0.066585	0.05537
180	188	LYGEKETDR	1109.53	8.0054	0.085786	30	1.05545	0.057686		180	188	LYGEKETDR	1109.53	7.86027	0.002711	30	1.03378	0.008016		-0.02167	0.065702		180	188	LYGEKETDR	1109.53	8.05552	0.00158	30	1.0544	0.032301		180	188	LYGEKETDR	1109.53	7.84541	0.003319	30	1.07658	0.044273		0.022183	0.076574
180	188	LYGEKETDR	1109.53	7.9514	0.105517	95	1.08339	0.03068		180	188	LYGEKETDR	1109.53	7.83857	0.011647	95	1.07473	0.03238		-0.008657	0.06306		180	188	LYGEKETDR	1109.53	7.93127	0.106525	95	1.14188	0.057241		180	188	LYGEKETDR	1109.53	7.84437	0.005379	95	1.11966	0.022694		-0.022216	0.079935
180	188	LYGEKETDR	1109.53	8.06369	0.001377	1000	1.90918	0.012012		180	188	LYGEKETDR	1109.53	7.83308	0.004862	1000	1.53294	0.018685		-0.376232	0.030697		180	188	LYGEKETDR	1109.53	8.06172	0.001076	1000	1.75845	0.055181		180	188	LYGEKETDR	1109.53	7.84434	0.007756	1000	1.81907	0.030144		0.06062	0.085325
180	188	LYGEKETDR	1109.53	8.0694	0.001379	10000	3.54904	0.011937		180	188	LYGEKETDR	1109.53	7.85545	0.004298	10000	2.51636	0.063892		-1.03268	0.075829		180	188	LYGEKETDR	1109.53	7.92027	0.107616	10000	3.3623	0.082958		180	188	LYGEKETDR	1109.53	7.83785	0.001915	10000	3.58933	0.092633		0.227027	0.175591
181	189	YGEKETDRL	1109.53	7.01962	0.003319	0	0	0		181	189	YGEKETDRL	1109.53	7.0119	0.005677	0	0	0		0	0		181	189	YGEKETDRL	1109.53	7.03357	0.0058	0	0	0		181	189	YGEKETDRL	1109.53	7.02671	0.010465	0	0	0		0	0
181	189	YGEKETDRL	1109.53	7.07455	0.006141	10	1.2593	0.021198		181	189	YGEKETDRL	1109.53	7.09581	0.013716	10	1.21267	0.020413		-0.046637	0.041611		181	189	YGEKETDRL	1109.53	7.08512	0.009431	10	1.3661	0.014643		181	189	YGEKETDRL	1109.53	7.09794	0.009754	10	1.31703	0.026499		-0.049074	0.041142
181	189	YGEKETDRL	1109.53	7.09958	0.005554	30	1.27647	0.024188		181	189	YGEKETDRL	1109.53	7.1089	0.004519	30	1.23493	0.020054		-0.041542	0.044242		181	189	YGEKETDRL	1109.53	7.08026	0.004503	30	1.3696	0.012687		181	189	YGEKETDRL	1109.53	7.09394	0.002944	30	1.3187	0.016549		-0.050899	0.029236
181	189	YGEKETDRL	1109.53	7.09655	0.008317	95	1.3214	0.01547		181	189	YGEKETDRL	1109.53	7.07936	0.012076	95	1.29024	0.009865		-0.031164	0.025335		181	189	YGEKETDRL	1109.53	7.08496	0.006676	95	1.36903	0.015766		181	189	YGEKETDRL	1109.53	7.08933	0.007498	95	1.35556	0.025033		-0.013474	0.040799
181	189	YGEKETDRL	1109.53	7.08231	0.001839	1000	2.10175	0.016034		181	189	YGEKETDRL	1109.53	7.07125	0.004041	1000	1.8292	0.024528		-0.272542	0.040562		181	189	YGEKETDRL	1109.53	7.0825	0.003461	1000	2.04026	0.043028		181	189	YGEKETDRL	1109.53	7.08832	0.007685	1000	1.99604	0.023638		-0.04422	0.066666
181	189	YGEKETDRL	1109.53	7.08943	0.001748	10000	3.03817	0.014122		181	189	YGEKETDRL	1109.53	7.0958	0.00554	10000	2.38461	0.056225		-0.653555	0.070347		181	189	YGEKETDRL	1109.53	7.08444	0.001133	10000	3.0542	0.049903		181	189	YGEKETDRL	1109.53	7.07771	0.003021	10000	3.1653	0.048565		0.1111	0.098468
185	212	ETDRLFQYVGQQIRTSVRETDKKFRPSD	3398.73	8.36196	0.006104	0	0	0		185	212	ETDRLFQYVGQQIRTSVRETDKKFRPSD	3398.73	8.37132	0.004555	0	0	0		0	0		185	212	ETDRLFQYVGQQIRTSVAETDKKFRPSD	3313.67	8.50699	0.004088	0	0	0		185	212	ETDRLFQYVGQQIRTSVAETDKKFRPSD	3313.67	8.50901	0.013915	0	0	0		0	0
185	212	ETDRLFQYVGQQIRTSVRETDKKFRPSD	3398.73	8.43801	0.00464	10	4.90553	0.040542		185	212	ETDRLFQYVGQQIRTSVRETDKKFRPSD	3398.73	8.45084	0.007636	10	2.11771	0.028609		-2.78782	0.069151		185	212	ETDRLFQYVGQQIRTSVAETDKKFRPSD	3313.67	8.58065	0.012585	10	6.98285	0.099217		185	212	ETDRLFQYVGQQIRTSVAETDKKFRPSD	3313.67	8.59643	0.005436	10	6.97633	0.168333		-0.00652	0.26755
185	212	ETDRLFQYVGQQIRTSVRETDKKFRPSD	3398.73	8.45349	0.003753	30	5.20026	0.055377		185	212	ETDRLFQYVGQQIRTSVRETDKKFRPSD	3398.73	8.45921	0.002071	30	2.29734	0.051041		-2.90291	0.106418		185	212	ETDRLFQYVGQQIRTSVAETDKKFRPSD	3313.67	8.58233	0.002251	30	7.44452	0.135452		185	212	ETDRLFQYVGQQIRTSVAETDKKFRPSD	3313.67	8.58745	0.003906	30	7.57112	0.052574		0.126602	0.188026
185	212	ETDRLFQYVGQQIRTSVRETDKKFRPSD	3398.73	8.44937	0.006684	95	5.66697	0.030272		185	212	ETDRLFQYVGQQIRTSVRETDKKFRPSD	3398.73	8.44134	0.012545	95	2.6639	0.031691		-3.00307	0.061963		185	212	ETDRLFQYVGQQIRTSVAETDKKFRPSD	3313.67	8.58461	0.003654	95	8.35947	0.092246		185	212	ETDRLFQYVGQQIRTSVAETDKKFRPSD	3313.67	8.59055	0.003431	95	8.26906	0.11753		-0.09041	0.209776
185	212	ETDRLFQYVGQQIRTSVRETDKKFRPSD	3398.73	8.43405	0.002863	1000	6.64517	0.017849		185	212	ETDRLFQYVGQQIRTSVRETDKKFRPSD	3398.73	8.43054	0.007187	1000	3.72335	0.038413		-2.92181	0.056262		185	212	ETDRLFQYVGQQIRTSVAETDKKFRPSD	3313.67	8.57223	0.004387	1000	9.5814	0.101226		185	212	ETDRLFQYVGQQIRTSVAETDKKFRPSD	3313.67	8.57762	0.001137	1000	9.32321	0.060601		-0.258184	0.161827
185	212	ETDRLFQYVGQQIRTSVRETDKKFRPSD	3398.73	8.43398	0.002935	10000	8.79071	0.008335		185	212	ETDRLFQYVGQQIRTSVRETDKKFRPSD	3398.73	8.44901	0.004989	10000	5.79697	0.109381		-2.99375	0.117716		185	212	ETDRLFQYVGQQIRTSVAETDKKFRPSD	3313.67	8.57356	0.003904	10000	11.5775	0.186426		185	212	ETDRLFQYVGQQIRTSVAETDKKFRPSD	3313.67	8.55541	0.008303	10000	12.0344	0.044007		0.456879	0.230433
190	199	FQYVGQQIRT	1238.64	8.13102	0.006569	0	0	0		190	199	FQYVGQQIRT	1238.64	8.1334	0.004278	0	0	0		0	0		190	199	FQYVGQQIRT	1238.64	8.13952	0.015741	0	0	0		190	199	FQYVGQQIRT	1238.64	8.15541	0.010775	0	0	0		0	0
190	199	FQYVGQQIRT	1238.64	8.18456	0.00334	10	1.32302	0.009299		190	199	FQYVGQQIRT	1238.64	8.19932	0.007622	10	0.391257	0.012745		-0.931758	0.022044		190	199	FQYVGQQIRT	1238.64	8.20646	0.006164	10	1.25657	0.006703		190	199	FQYVGQQIRT	1238.64	8.21613	0.005917	10	1.23291	0.015775		-0.023659	0.022478
190	199	FQYVGQQIRT	1238.64	8.20586	0.0029	30	1.45106	0.013214		190	199	FQYVGQQIRT	1238.64	8.20835	0.003906	30	0.438661	0.012835		-1.0124	0.026049		190	199	FQYVGQQIRT	1238.64	8.20044	0.000386	30	1.44208	0.005823		190	199	FQYVGQQIRT	1238.64	8.21096	0.001457	30	1.39025	0.026771		-0.051832	0.032594
190	199	FQYVGQQIRT	1238.64	8.20415	0.005201	95	1.84256	0.008329		190	199	FQYVGQQIRT	1238.64	8.19647	0.010104	95	0.604029	0.020454		-1.23853	0.028783		190	199	FQYVGQQIRT	1238.64	8.20749	0.004096	95	1.70497	0.027143		190	199	FQYVGQQIRT	1238.64	8.21389	0.00522	95	1.70303	0.013812		-0.001938	0.040955
190	199	FQYVGQQIRT	1238.64	8.19192	0.000233	1000	3.05295	0.00867		190	199	FQYVGQQIRT	1238.64	8.19171	0.006412	1000	1.13575	0.021375		-1.91721	0.030045		190	199	FQYVGQQIRT	1238.64	8.20184	0.002398	1000	2.74172	0.049082		190	199	FQYVGQQIRT	1238.64	8.20859	0.003947	1000	2.64811	0.034188		-0.093605	0.08327
190	199	FQYVGQQIRT	1238.64	8.19645	9.22753e-05	10000	5.49112	0.006765		190	199	FQYVGQQIRT	1238.64	8.20962	0.004193	10000	1.9201	0.052947		-3.57102	0.059712		190	199	FQYVGQQIRT	1238.64	8.17867	0.090908	10000	5.25762	0.035278		190	199	FQYVGQQIRT	1238.64	8.19912	0.00279	10000	5.47219	0.145272		0.214572	0.18055
190	201	FQYVGQQIRTSV	1424.74	8.45486	0.004922	0	0	0		190	201	FQYVGQQIRTSV	1424.74	8.46234	0.004298	0	0	0		0	0		190	201	FQYVGQQIRTSV	1424.74	8.44122	0.004298	0	0	0		190	201	FQYVGQQIRTSV	1424.74	8.45492	0.014407	0	0	0		0	0
190	201	FQYVGQQIRTSV	1424.74	8.51767	0.002153	10	2.84462	0.023774		190	201	FQYVGQQIRTSV	1424.74	8.53206	0.007284	10	0.429216	0.018907		-2.41541	0.042681		190	201	FQYVGQQIRTSV	1424.74	8.51341	0.00668	10	2.82011	0.018615		190	201	FQYVGQQIRTSV	1424.74	8.52326	0.005651	10	2.70102	0.044727		-0.119087	0.063342
190	201	FQYVGQQIRTSV	1424.74	8.53521	0.002513	30	3.01293	0.02045		190	201	FQYVGQQIRTSV	1424.74	8.53875	0.002378	30	0.480301	0.013235		-2.53263	0.033685		190	201	FQYVGQQIRTSV	1424.74	8.50619	0.00104	30	3.06607	0.020687		190	201	FQYVGQQIRTSV	1424.74	8.51495	0.001649	30	3.00948	0.046835		-0.056593	0.067522
190	201	FQYVGQQIRTSV	1424.74	8.53165	0.006003	95	3.39858	0.02144		190	201	FQYVGQQIRTSV	1424.74	8.52741	0.009809	95	0.708233	0.01661		-2.69035	0.03805		190	201	FQYVGQQIRTSV	1424.74	8.50848	0.003647	95	3.39743	0.014363		190	201	FQYVGQQIRTSV	1424.74	8.51403	0.003194	95	3.38988	0.021694		-0.007552	0.036057
190	201	FQYVGQQIRTSV	1424.74	8.51778	0.001061	1000	4.62979	0.024654		190	201	FQYVGQQIRTSV	1424.74	8.51789	0.006477	1000	1.36272	0.026278		-3.26706	0.050932		190	201	FQYVGQQIRTSV	1424.74	8.49866	0.001811	1000	4.39525	0.057992		190	201	FQYVGQQIRTSV	1424.74	8.50853	0.003216	1000	4.34976	0.022253		-0.04549	0.080245
190	201	FQYVGQQIRTSV	1424.74	8.51877	0.001431	10000	6.98377	0.020914		190	201	FQYVGQQIRTSV	1424.74	8.53384	0.004251	10000	3.18868	0.12542		-3.79509	0.146334		190	201	FQYVGQQIRTSV	1424.74	8.50528	0.005446	10000	7.04146	0.045255		190	201	FQYVGQQIRTSV	1424.74	8.49478	0.006043	10000	7.30703	0.045076		0.265572	0.090331
190	212	FQYVGQQIRTSVRETDKKFRPSD	2784.43	7.89754	0.004999	0	0	0		190	212	FQYVGQQIRTSVRETDKKFRPSD	2784.43	7.90024	0.003959	0	0	0		0	0		190	212	FQYVGQQIRTSVAETDKKFRPSD	2699.37	8.34825	0.003561	0	0	0		190	212	FQYVGQQIRTSVAETDKKFRPSD	2699.37	8.3587	0.01626	0	0	0		0	0
190	212	FQYVGQQIRTSVRETDKKFRPSD	2784.43	7.94094	0.002739	10	5.21378	0.139645		190	212	FQYVGQQIRTSVRETDKKFRPSD	2784.43	7.976	0.012014	10	0.774778	0.052428		-4.439	0.192073		190	212	FQYVGQQIRTSVAETDKKFRPSD	2699.37	8.39713	0.007032	10	7.81305	0.040747		190	212	FQYVGQQIRTSVAETDKKFRPSD	2699.37	8.40687	0.005526	10	7.67999	0.095264		-0.133061	0.136011
190	212	FQYVGQQIRTSVRETDKKFRPSD	2784.43	7.95672	0.003993	30	5.52631	0.159113		190	212	FQYVGQQIRTSVRETDKKFRPSD	2784.43	7.98641	0.00376	30	0.974009	0.049689		-4.5523	0.208802		190	212	FQYVGQQIRTSVAETDKKFRPSD	2699.37	8.38776	0.000693	30	8.5413	0.034451		190	212	FQYVGQQIRTSVAETDKKFRPSD	2699.37	8.3975	0.001021	30	8.47228	0.042095		-0.06902	0.076546
190	212	FQYVGQQIRTSVRETDKKFRPSD	2784.43	7.95131	0.006458	95	6.41997	0.071435		190	212	FQYVGQQIRTSVRETDKKFRPSD	2784.43	7.96091	0.013251	95	1.54903	0.081574		-4.87093	0.153009		190	212	FQYVGQQIRTSVAETDKKFRPSD	2699.37	8.39075	0.00335	95	9.78257	0.103612		190	212	FQYVGQQIRTSVAETDKKFRPSD	2699.37	8.39526	0.004502	95	9.66639	0.062178		-0.116186	0.16579
190	212	FQYVGQQIRTSVRETDKKFRPSD	2784.43	7.93858	0.002314	1000	7.57833	0.098079		190	212	FQYVGQQIRTSVRETDKKFRPSD	2784.43	7.95261	0.006312	1000	2.84215	0.067443		-4.73617	0.165522		190	212	FQYVGQQIRTSVAETDKKFRPSD	2699.37	8.37744	0.002068	1000	10.7389	0.046827		190	212	FQYVGQQIRTSVAETDKKFRPSD	2699.37	8.38652	0.003244	1000	10.6641	0.039936		-0.074812	0.086763
190	212	FQYVGQQIRTSVRETDKKFRPSD	2784.43	7.93906	0.000552	10000	10.0204	0.034328		190	212	FQYVGQQIRTSVRETDKKFRPSD	2784.43	7.9628	0.006624	10000	6.12979	0.183997		-3.89064	0.218325		190	212	FQYVGQQIRTSVAETDKKFRPSD	2699.37	8.38051	0.004949	10000	12.8902	0.115755		190	212	FQYVGQQIRTSVAETDKKFRPSD	2699.37	8.3684	0.004476	10000	13.0888	0.066099		0.198643	0.181854
190	213	FQYVGQQIRTSVRETDKKFRPSDE	2913.47	7.92228	0.00315	0	0	0		190	213	FQYVGQQIRTSVRETDKKFRPSDE	2913.47	7.92445	0.005216	0	0	0		0	0																						0	0
190	213	FQYVGQQIRTSVRETDKKFRPSDE	2913.47	7.96176	0.003072	10	5.24674	0.063864		190	213	FQYVGQQIRTSVRETDKKFRPSDE	2913.47	8.00542	0.010885	10	0.739931	0.056567		-4.50681	0.120431																						0	0
190	213	FQYVGQQIRTSVRETDKKFRPSDE	2913.47	7.98613	0.004672	30	5.65079	0.113064		190	213	FQYVGQQIRTSVRETDKKFRPSDE	2913.47	8.01453	0.007822	30	0.957521	0.04703		-4.69327	0.160094																						0	0
190	213	FQYVGQQIRTSVRETDKKFRPSDE	2913.47	7.98038	0.01081	95	6.04587	0.059845		190	213	FQYVGQQIRTSVRETDKKFRPSDE	2913.47	7.98855	0.013922	95	1.60814	0.039429		-4.43772	0.099274																						0	0
190	213	FQYVGQQIRTSVRETDKKFRPSDE	2913.47	7.96019	0.002048	1000	7.56537	0.124218		190	213	FQYVGQQIRTSVRETDKKFRPSDE	2913.47	7.97696	0.009784	1000	2.9191	0.088537		-4.64627	0.212755																						0	0
190	213	FQYVGQQIRTSVRETDKKFRPSDE	2913.47	7.96402	0.000341	10000	9.55636	0.056169		190	213	FQYVGQQIRTSVRETDKKFRPSDE	2913.47	7.99564	0.008678	10000	5.4726	0.343587		-4.08377	0.399756																						0	0
192	199	YVGQQIRT	963.513	7.12758	0.004998	0	0	0		192	199	YVGQQIRT	963.513	7.1231	0.004427	0	0	0		0	0		192	199	YVGQQIRT	963.513	7.14634	0.00694	0	0	0		192	199	YVGQQIRT	963.513	7.13727	0.006265	0	0	0		0	0
192	199	YVGQQIRT	963.513	7.17938	0.004599	10	1.4192	0.013743		192	199	YVGQQIRT	963.513	7.19626	0.010045	10	0.494336	0.027096		-0.924861	0.040839		192	199	YVGQQIRT	963.513	7.18993	0.008009	10	1.3939	0.01491		192	199	YVGQQIRT	963.513	7.20284	0.007245	10	1.34674	0.033094		-0.047162	0.048004
192	199	YVGQQIRT	963.513	7.19889	0.004953	30	1.56182	0.026522		192	199	YVGQQIRT	963.513	7.20657	0.00118	30	0.567685	0.011367		-0.994137	0.037889		192	199	YVGQQIRT	963.513	7.18666	0.000854	30	1.53383	0.025654		192	199	YVGQQIRT	963.513	7.19999	0.001558	30	1.48323	0.01556		-0.050605	0.041214
192	199	YVGQQIRT	963.513	7.19708	0.009856	95	1.95123	0.016113		192	199	YVGQQIRT	963.513	7.18616	0.012852	95	0.762973	0.033627		-1.18826	0.04974		192	199	YVGQQIRT	963.513	7.19167	0.005965	95	1.83893	0.019831		192	199	YVGQQIRT	963.513	7.19788	0.008799	95	1.80072	0.014293		-0.038204	0.034124
192	199	YVGQQIRT	963.513	7.18456	0.000518	1000	3.07039	0.028008		192	199	YVGQQIRT	963.513	7.17835	0.008143	1000	1.25518	0.020766		-1.81522	0.048774		192	199	YVGQQIRT	963.513	7.18964	0.002578	1000	2.78213	0.068544		192	199	YVGQQIRT	963.513	7.19643	0.007228	1000	2.71965	0.058154		-0.062483	0.126698
192	199	YVGQQIRT	963.513	7.19011	0.000296	10000	4.66699	0.033802		192	199	YVGQQIRT	963.513	7.2013	0.005423	10000	1.93875	0.102003		-2.72825	0.135805		192	199	YVGQQIRT	963.513	7.18955	0.003165	10000	4.58758	0.048065		192	199	YVGQQIRT	963.513	7.18514	0.003128	10000	4.68735	0.025105		0.099767	0.07317
192	212	YVGQQIRTSVRETDKKFRPSD	2509.3	7.89465	0.004374	0	0	0		192	212	YVGQQIRTSVRETDKKFRPSD	2509.3	7.89577	0.004167	0	0	0		0	0																						0	0
192	212	YVGQQIRTSVRETDKKFRPSD	2509.3	7.93813	0.001666	10	5.51839	0.065786		192	212	YVGQQIRTSVRETDKKFRPSD	2509.3	7.97116	0.010612	10	0.867715	0.101531		-4.65068	0.167317																						0	0
192	212	YVGQQIRTSVRETDKKFRPSD	2509.3	7.95204	0.002946	30	6.29057	0.35622		192	212	YVGQQIRTSVRETDKKFRPSD	2509.3	7.9825	0.003946	30	1.21009	0.133794		-5.08048	0.490014																						0	0
192	212	YVGQQIRTSVRETDKKFRPSD	2509.3	7.95015	0.007366	95	6.43667	0.135558		192	212	YVGQQIRTSVRETDKKFRPSD	2509.3	7.95678	0.012341	95	1.68283	0.060309		-4.75383	0.195867																						0	0
192	212	YVGQQIRTSVRETDKKFRPSD	2509.3	7.93802	0.00207	1000	7.36311	0.087499		192	212	YVGQQIRTSVRETDKKFRPSD	2509.3	7.94893	0.005643	1000	3.10255	0.056637		-4.26056	0.144136																						0	0
192	212	YVGQQIRTSVRETDKKFRPSD	2509.3	7.93974	0.000165	10000	8.85052	0.263469		192	212	YVGQQIRTSVRETDKKFRPSD	2509.3	7.95796	0.007763	10000	6.46687	0.601861		-2.38365	0.86533																						0	0
197	212	IRTSVRETDKKFRPSD	1934.03	6.08475	0.003253	0	0	0		197	212	IRTSVRETDKKFRPSD	1934.03	6.07982	0.006952	0	0	0		0	0		197	212	IRTSVAETDKKFRPSD	1848.97	6.52704	0.00909	0	0	0		197	212	IRTSVAETDKKFRPSD	1848.97	6.52215	0.009135	0	0	0		0	0
197	212	IRTSVRETDKKFRPSD	1934.03	6.11548	0.007804	10	3.96083	0.045547		197	212	IRTSVRETDKKFRPSD	1934.03	6.15904	0.01583	10	0.584696	0.018568		-3.37614	0.064115		197	212	IRTSVAETDKKFRPSD	1848.97	6.55761	0.008481	10	6.17278	0.020202		197	212	IRTSVAETDKKFRPSD	1848.97	6.56835	0.008094	10	6.02611	0.060179		-0.146664	0.080381
197	212	IRTSVRETDKKFRPSD	1934.03	6.14813	0.004372	30	4.18579	0.036801		197	212	IRTSVRETDKKFRPSD	1934.03	6.16877	0.004137	30	0.744767	0.009173		-3.44102	0.045974		197	212	IRTSVAETDKKFRPSD	1848.97	6.55081	0.001658	30	6.68998	0.051147		197	212	IRTSVAETDKKFRPSD	1848.97	6.56027	0.004674	30	6.57113	0.063211		-0.118852	0.114358
197	212	IRTSVRETDKKFRPSD	1934.03	6.14442	0.007065	95	4.36388	0.032906		197	212	IRTSVRETDKKFRPSD	1934.03	6.14024	0.012357	95	1.22142	0.009359		-3.14246	0.042265		197	212	IRTSVAETDKKFRPSD	1848.97	6.54926	0.005819	95	7.11111	0.0185		197	212	IRTSVAETDKKFRPSD	1848.97	6.55558	0.006068	95	7.08552	0.059134		-0.025595	0.077634
197	212	IRTSVRETDKKFRPSD	1934.03	6.13233	0.000974	1000	4.46066	0.04134		197	212	IRTSVRETDKKFRPSD	1934.03	6.12788	0.006389	1000	2.25687	0.04345		-2.20378	0.08479		197	212	IRTSVAETDKKFRPSD	1848.97	6.5478	0.004943	1000	7.22835	0.058037		197	212	IRTSVAETDKKFRPSD	1848.97	6.55791	0.008587	1000	7.20925	0.069411		-0.01909	0.127448
197	212	IRTSVRETDKKFRPSD	1934.03	6.1446	0.001768	10000	4.4347	0.034034		197	212	IRTSVRETDKKFRPSD	1934.03	6.14776	0.006362	10000	4.1336	0.149054		-0.301096	0.183088		197	212	IRTSVAETDKKFRPSD	1848.97	6.55748	0.002612	10000	7.07067	0.051539		197	212	IRTSVAETDKKFRPSD	1848.97	6.55129	0.00399	10000	7.10042	0.034895		0.029754	0.086434
197	213	IRTSVRETDKKFRPSDE	2063.08	6.19603	0.000566	0	0	0		197	213	IRTSVRETDKKFRPSDE	2063.08	6.19172	0.006843	0	0	0		0	0		197	213	IRTSVAETDKKFRPSDE	1978.01	6.61282	0.004507	0	0	0		197	213	IRTSVAETDKKFRPSDE	1978.01	6.60913	0.00608	0	0	0		0	0
197	213	IRTSVRETDKKFRPSDE	2063.08	6.24054	0.010348	10	4.13422	0.06645		197	213	IRTSVRETDKKFRPSDE	2063.08	6.2841	0.014288	10	0.608844	0.03259		-3.52538	0.09904		197	213	IRTSVAETDKKFRPSDE	1978.01	6.64092	0.011757	10	6.02429	0.019831		197	213	IRTSVAETDKKFRPSDE	1978.01	6.65529	0.010922	10	5.853	0.067397		-0.171293	0.087228
197	213	IRTSVRETDKKFRPSDE	2063.08	6.27399	0.004184	30	4.31071	0.009918		197	213	IRTSVRETDKKFRPSDE	2063.08	6.29252	0.001919	30	0.822836	0.024194		-3.48787	0.034112		197	213	IRTSVAETDKKFRPSDE	1978.01	6.63318	0.002675	30	6.56715	0.034063		197	213	IRTSVAETDKKFRPSDE	1978.01	6.64278	0.007712	30	6.49812	0.045786		-0.069036	0.079849
197	213	IRTSVRETDKKFRPSDE	2063.08	6.27066	0.008492	95	4.62017	0.009138		197	213	IRTSVRETDKKFRPSDE	2063.08	6.26003	0.014297	95	1.35821	0.025147		-3.26195	0.034285		197	213	IRTSVAETDKKFRPSDE	1978.01	6.63165	0.007723	95	7.10956	0.029041		197	213	IRTSVAETDKKFRPSDE	1978.01	6.63945	0.00761	95	7.09571	0.04214		-0.013853	0.071181
197	213	IRTSVRETDKKFRPSDE	2063.08	6.25301	0.001193	1000	4.77266	0.046389		197	213	IRTSVRETDKKFRPSDE	2063.08	6.24767	0.007296	1000	2.41967	0.029712		-2.35298	0.076101		197	213	IRTSVAETDKKFRPSDE	1978.01	6.63037	0.005988	1000	7.37915	0.14815		197	213	IRTSVAETDKKFRPSDE	1978.01	6.63915	0.009918	1000	7.3029	0.067633		-0.076245	0.215783
197	213	IRTSVRETDKKFRPSDE	2063.08	6.26338	0.000914	10000	4.62098	0.045072		197	213	IRTSVRETDKKFRPSDE	2063.08	6.26956	0.009288	10000	4.30391	0.126416		-0.317067	0.171488		197	213	IRTSVAETDKKFRPSDE	1978.01	6.64018	0.003312	10000	7.13481	0.03825		197	213	IRTSVAETDKKFRPSDE	1978.01	6.63167	0.003956	10000	7.17821	0.009867		0.043394	0.048117
197	219	IRTSVRETDKKFRPSDERIGIVL	2714.52	7.89624	0.007462	0	0	0		197	219	IRTSVRETDKKFRPSDERIGIVL	2714.52	7.89979	0.002727	0	0	0		0	0																						0	0
197	219	IRTSVRETDKKFRPSDERIGIVL	2714.52	7.99186	0.003291	10	4.09874	0.029445		197	219	IRTSVRETDKKFRPSDERIGIVL	2714.52	8.0163	0.013447	10	0.810937	0.01714		-3.28781	0.046585																						0	0
197	219	IRTSVRETDKKFRPSDERIGIVL	2714.52	8.02223	0.004451	30	4.34246	0.039357		197	219	IRTSVRETDKKFRPSDERIGIVL	2714.52	8.02816	0.003761	30	1.01801	0.023887		-3.32445	0.063244																						0	0
197	219	IRTSVRETDKKFRPSDERIGIVL	2714.52	8.01584	0.012085	95	4.68472	0.055385		197	219	IRTSVRETDKKFRPSDERIGIVL	2714.52	7.99534	0.019817	95	1.53299	0.028305		-3.15174	0.08369																						0	0
197	219	IRTSVRETDKKFRPSDERIGIVL	2714.52	7.99353	0.003646	1000	5.37624	0.032902		197	219	IRTSVRETDKKFRPSDERIGIVL	2714.52	7.98555	0.006939	1000	2.57105	0.050451		-2.80518	0.083353																						0	0
197	219	IRTSVRETDKKFRPSDERIGIVL	2714.52	8.00895	0.002924	10000	7.25307	0.066085		197	219	IRTSVRETDKKFRPSDERIGIVL	2714.52	8.02785	0.005852	10000	4.44211	0.111154		-2.81096	0.177239																						0	0
200	212	SVRETDKKFRPSD	1563.8	5.83742	0.007723	0	0	0		200	212	SVRETDKKFRPSD	1563.8	5.82343	0.020708	0	0	0		0	0		200	212	SVAETDKKFRPSD	1478.74	6.35847	0.005896	0	0	0		200	212	SVAETDKKFRPSD	1478.74	6.35704	0.006204	0	0	0		0	0
200	212	SVRETDKKFRPSD	1563.8	5.88516	0.020166	10	2.45497	0.02857		200	212	SVRETDKKFRPSD	1563.8	5.93449	0.017574	10	0.556583	0.010139		-1.89839	0.038709		200	212	SVAETDKKFRPSD	1478.74	6.39248	0.0087	10	4.44211	0.022409		200	212	SVAETDKKFRPSD	1478.74	6.4034	0.008612	10	4.35501	0.039901		-0.087098	0.06231
200	212	SVRETDKKFRPSD	1563.8	5.91977	0.004883	30	2.68258	0.017532		200	212	SVRETDKKFRPSD	1563.8	5.93966	0.000867	30	0.682045	0.018931		-2.00054	0.036463		200	212	SVAETDKKFRPSD	1478.74	6.38334	0.00318	30	4.89194	0.022909		200	212	SVAETDKKFRPSD	1478.74	6.38934	0.007968	30	4.82218	0.038314		-0.069759	0.061223
200	212	SVRETDKKFRPSD	1563.8	5.9183	0.012636	95	2.9468	0.025123		200	212	SVRETDKKFRPSD	1563.8	5.89443	0.017532	95	1.00141	0.026263		-1.9454	0.051386		200	212	SVAETDKKFRPSD	1478.74	6.37602	0.00879	95	5.31928	0.024352		200	212	SVAETDKKFRPSD	1478.74	6.38496	0.010622	95	5.2859	0.041186		-0.03338	0.065538
200	212	SVRETDKKFRPSD	1563.8	5.89711	0.00843	1000	2.95747	0.030862		200	212	SVRETDKKFRPSD	1563.8	5.8807	0.008278	1000	1.55758	0.016997		-1.39989	0.047859		200	212	SVAETDKKFRPSD	1478.74	6.37344	0.005694	1000	5.41706	0.062525		200	212	SVAETDKKFRPSD	1478.74	6.38781	0.011387	1000	5.40546	0.068524		-0.011594	0.131049
200	212	SVRETDKKFRPSD	1563.8	5.91886	0.005192	10000	2.89243	0.095768		200	212	SVRETDKKFRPSD	1563.8	5.91788	0.015717	10000	2.68249	0.106729		-0.209942	0.202497		200	212	SVAETDKKFRPSD	1478.74	6.39098	0.002674	10000	5.28919	0.049033		200	212	SVAETDKKFRPSD	1478.74	6.38353	0.003291	10000	5.32915	0.031397		0.039965	0.08043
200	213	SVRETDKKFRPSDE	1692.84	5.97046	0.003566	0	0	0		200	213	SVRETDKKFRPSDE	1692.84	5.96115	0.011903	0	0	0		0	0		200	213	SVAETDKKFRPSDE	1607.78	6.46912	0.004535	0	0	0		200	213	SVAETDKKFRPSDE	1607.78	6.46369	0.005627	0	0	0		0	0
200	213	SVRETDKKFRPSDE	1692.84	6.01808	0.0271	10	2.71131	0.030174		200	213	SVRETDKKFRPSDE	1692.84	6.06897	0.014468	10	0.650859	0.016414		-2.06046	0.046588		200	213	SVAETDKKFRPSDE	1607.78	6.50023	0.009373	10	4.7235	0.01627		200	213	SVAETDKKFRPSDE	1607.78	6.51343	0.008693	10	4.60305	0.059031		-0.120446	0.075301
200	213	SVRETDKKFRPSDE	1692.84	6.06144	0.004434	30	2.96821	0.023183		200	213	SVRETDKKFRPSDE	1692.84	6.07605	0.002103	30	0.859946	0.016907		-2.10826	0.04009		200	213	SVAETDKKFRPSDE	1607.78	6.49407	0.002224	30	5.23973	0.02381		200	213	SVAETDKKFRPSDE	1607.78	6.50218	0.00628	30	5.15935	0.044892		-0.080379	0.068702
200	213	SVRETDKKFRPSDE	1692.84	6.05905	0.009411	95	3.34442	0.03683		200	213	SVRETDKKFRPSDE	1692.84	6.04472	0.010571	95	1.26677	0.018975		-2.07765	0.055805		200	213	SVAETDKKFRPSDE	1607.78	6.49123	0.006852	95	5.78743	0.044069		200	213	SVAETDKKFRPSDE	1607.78	6.49823	0.00661	95	5.74957	0.03085		-0.037863	0.074919
200	213	SVRETDKKFRPSDE	1692.84	6.04421	0.001232	1000	3.43774	0.01999		200	213	SVRETDKKFRPSDE	1692.84	6.02756	0.010275	1000	1.99778	0.025604		-1.43996	0.045594		200	213	SVAETDKKFRPSDE	1607.78	6.48641	0.003823	1000	6.02208	0.050332		200	213	SVAETDKKFRPSDE	1607.78	6.49717	0.010318	1000	6.01999	0.042852		-0.00209	0.093184
200	213	SVRETDKKFRPSDE	1692.84	6.05666	0.002055	10000	3.32085	0.033338		200	213	SVRETDKKFRPSDE	1692.84	6.05832	0.008315	10000	3.09249	0.106224		-0.228355	0.139562		200	213	SVAETDKKFRPSDE	1607.78	6.50066	0.003482	10000	5.88553	0.039497		200	213	SVAETDKKFRPSDE	1607.78	6.49394	0.001273	10000	5.93545	0.040778		0.049922	0.080275
200	216	SVRETDKKFRPSDERIG	2019.05	6.47047	0.004722	0	0	0		200	216	SVRETDKKFRPSDERIG	2019.05	6.46496	0.004306	0	0	0		0	0		200	216	SVAETDKKFRPSDERIG	1933.99	6.85386	0.005202	0	0	0		200	216	SVAETDKKFRPSDERIG	1933.99	6.84782	0.007272	0	0	0		0	0
200	216	SVRETDKKFRPSDERIG	2019.05	6.5208	0.004914	10	1.88752	0.026339		200	216	SVRETDKKFRPSDERIG	2019.05	6.54787	0.012735	10	0.620235	0.012403		-1.26729	0.038742		200	216	SVAETDKKFRPSDERIG	1933.99	6.89558	0.008095	10	4.31112	0.024478		200	216	SVAETDKKFRPSDERIG	1933.99	6.90581	0.006528	10	4.21324	0.070943		-0.097878	0.095421
200	216	SVRETDKKFRPSDERIG	2019.05	6.54576	0.006278	30	2.09758	0.033661		200	216	SVRETDKKFRPSDERIG	2019.05	6.55747	0.005334	30	0.791867	0.007593		-1.30572	0.041254		200	216	SVAETDKKFRPSDERIG	1933.99	6.89057	0.002458	30	4.78364	0.044399		200	216	SVAETDKKFRPSDERIG	1933.99	6.90322	0.002391	30	4.643	0.051655		-0.140645	0.096054
200	216	SVRETDKKFRPSDERIG	2019.05	6.542	0.007294	95	2.50581	0.024408		200	216	SVRETDKKFRPSDERIG	2019.05	6.53001	0.012016	95	1.11177	0.004804		-1.39404	0.029212		200	216	SVAETDKKFRPSDERIG	1933.99	6.89502	0.005286	95	5.39833	0.062412		200	216	SVAETDKKFRPSDERIG	1933.99	6.89664	0.007181	95	5.35778	0.034849		-0.040553	0.097261
200	216	SVRETDKKFRPSDERIG	2019.05	6.52917	0.003448	1000	2.98956	0.04808		200	216	SVRETDKKFRPSDERIG	2019.05	6.52529	0.001767	1000	1.60709	0.025694		-1.38247	0.073774		200	216	SVAETDKKFRPSDERIG	1933.99	6.89001	0.001237	1000	6.24198	0.107102		200	216	SVAETDKKFRPSDERIG	1933.99	6.8961	0.007194	1000	6.08508	0.098565		-0.156892	0.205667
200	216	SVRETDKKFRPSDERIG	2019.05	6.53955	0.004699	10000	4.02696	0.039137		200	216	SVRETDKKFRPSDERIG	2019.05	6.54812	0.006992	10000	2.46168	0.052968		-1.56528	0.092105		200	216	SVAETDKKFRPSDERIG	1933.99	6.89606	0.002222	10000	7.1977	0.072799		200	216	SVAETDKKFRPSDERIG	1933.99	6.88867	0.001901	10000	7.39205	0.048258		0.19435	0.121057
200	217	SVRETDKKFRPSDERIGI	2132.13	7.2601	0.00572	0	0	0		200	217	SVRETDKKFRPSDERIGI	2132.13	7.2594	0.003745	0	0	0		0	0																						0	0
200	217	SVRETDKKFRPSDERIGI	2132.13	7.33909	0.006718	10	1.96741	0.039383		200	217	SVRETDKKFRPSDERIGI	2132.13	7.3611	0.013386	10	0.655286	0.032132		-1.31212	0.071515																						0	0
200	217	SVRETDKKFRPSDERIGI	2132.13	7.36314	0.002743	30	2.19862	0.033278		200	217	SVRETDKKFRPSDERIGI	2132.13	7.37263	0.002016	30	0.830903	0.035546		-1.36772	0.068824																						0	0
200	217	SVRETDKKFRPSDERIGI	2132.13	7.35835	0.012878	95	2.56424	0.025169		200	217	SVRETDKKFRPSDERIGI	2132.13	7.33695	0.019465	95	1.1248	0.029551		-1.43944	0.05472																						0	0
200	217	SVRETDKKFRPSDERIGI	2132.13	7.33572	0.003338	1000	3.15596	0.022451		200	217	SVRETDKKFRPSDERIGI	2132.13	7.32555	0.006906	1000	1.69747	0.034285		-1.45849	0.056736																						0	0
200	217	SVRETDKKFRPSDERIGI	2132.13	7.34343	0.000597	10000	4.46535	0.022488		200	217	SVRETDKKFRPSDERIGI	2132.13	7.36328	0.00778	10000	2.52762	0.080733		-1.93773	0.103221																						0	0
201	212	VRETDKKFRPSD	1476.77	5.83262	0.006086	0	0	0		201	212	VRETDKKFRPSD	1476.77	5.82442	0.021901	0	0	0		0	0																						0	0
201	212	VRETDKKFRPSD	1476.77	5.88499	0.024986	10	2.74951	0.022071		201	212	VRETDKKFRPSD	1476.77	5.93196	0.014398	10	0.615276	0.014711		-2.13424	0.036782																						0	0
201	212	VRETDKKFRPSD	1476.77	5.92551	0.005056	30	2.99895	0.020546		201	212	VRETDKKFRPSD	1476.77	5.9379	0.003801	30	0.773595	0.020845		-2.22535	0.041391																						0	0
201	212	VRETDKKFRPSD	1476.77	5.91701	0.016312	95	3.32373	0.02812		201	212	VRETDKKFRPSD	1476.77	5.89711	0.011451	95	1.13324	0.01513		-2.19049	0.04325																						0	0
201	212	VRETDKKFRPSD	1476.77	5.90355	0.007472	1000	3.41533	0.024859		201	212	VRETDKKFRPSD	1476.77	5.88306	0.01156	1000	1.89783	0.035655		-1.5175	0.060514																						0	0
201	212	VRETDKKFRPSD	1476.77	5.91598	0.000484	10000	3.25628	0.028461		201	212	VRETDKKFRPSD	1476.77	5.9125	0.011299	10000	3.06412	0.073226		-0.192157	0.101687																						0	0
202	212	RETDKKFRPSD	1377.7	5.75579	0.151961	0	0	0		202	212	RETDKKFRPSD	1377.7	5.44245	0.040124	0	0	0		0	0		202	212	AETDKKFRPSD	1292.64	6.36316	0.006807	0	0	0		202	212	AETDKKFRPSD	1292.64	6.22994	0.195629	0	0	0		0	0
202	212	RETDKKFRPSD	1377.7	5.71256	0.224781	10	1.80366	0.074178		202	212	RETDKKFRPSD	1377.7	5.59181	0.024921	10	0.4918	0.018032		-1.31186	0.09221		202	212	AETDKKFRPSD	1292.64	6.39706	0.011125	10	4.09208	0.032233		202	212	AETDKKFRPSD	1292.64	6.41022	0.009622	10	3.98869	0.033092		-0.10339	0.065325
202	212	RETDKKFRPSD	1377.7	5.58052	0.01524	30	1.92277	0.03527		202	212	RETDKKFRPSD	1377.7	5.58673	0.00676	30	0.577504	0.009991		-1.34526	0.045261		202	212	AETDKKFRPSD	1292.64	6.38836	0.004879	30	4.53957	0.005837		202	212	AETDKKFRPSD	1292.64	6.39793	0.008015	30	4.36841	0.036873		-0.171155	0.04271
202	212	RETDKKFRPSD	1377.7	5.57642	0.010343	95	2.19665	0.042477		202	212	RETDKKFRPSD	1377.7	5.55332	0.007902	95	0.816719	0.013163		-1.37994	0.05564		202	212	AETDKKFRPSD	1292.64	6.38456	0.005125	95	4.83318	0.058912		202	212	AETDKKFRPSD	1292.64	6.39005	0.008274	95	4.79734	0.037084		-0.035843	0.095996
202	212	RETDKKFRPSD	1377.7	5.54767	0.011574	1000	2.31772	0.04675		202	212	RETDKKFRPSD	1377.7	5.52435	0.012406	1000	1.31679	0.018592		-1.00093	0.065342		202	212	AETDKKFRPSD	1292.64	6.37764	0.002053	1000	4.94156	0.094145		202	212	AETDKKFRPSD	1292.64	6.38938	0.011296	1000	4.94267	0.04922		0.001106	0.143365
202	212	RETDKKFRPSD	1377.7	5.54905	0.002093	10000	2.23527	0.056842		202	212	RETDKKFRPSD	1377.7	5.53366	0.065089	10000	2.13367	0.064		-0.101595	0.120842		202	212	AETDKKFRPSD	1292.64	6.39478	0.003094	10000	4.87128	0.036751		202	212	AETDKKFRPSD	1292.64	6.38893	0.002105	10000	4.8084	0.075943		-0.062877	0.112694
202	213	RETDKKFRPSDE	1506.74	5.66301	0.004794	0	0	0		202	213	RETDKKFRPSDE	1506.74	5.66305	0.026498	0	0	0		0	0		202	213	AETDKKFRPSDE	1421.68	6.32417	0.187601	0	0	0		202	213	AETDKKFRPSDE	1421.68	6.46474	0.008138	0	0	0		0	0
202	213	RETDKKFRPSDE	1506.74	5.72193	0.027721	10	1.24753	0.02521		202	213	RETDKKFRPSDE	1506.74	5.76291	0.011501	10	0.425036	0.02051		-0.822492	0.04572		202	213	AETDKKFRPSDE	1421.68	6.50389	0.009606	10	3.80964	0.098914		202	213	AETDKKFRPSDE	1421.68	6.51457	0.009931	10	3.77013	0.052466		-0.039508	0.15138
202	213	RETDKKFRPSDE	1506.74	5.73187	0.049035	30	1.45928	0.027766		202	213	RETDKKFRPSDE	1506.74	5.76038	0.004156	30	0.511036	0.008843		-0.948246	0.036609		202	213	AETDKKFRPSDE	1421.68	6.49687	0.002035	30	4.27415	0.08644		202	213	AETDKKFRPSDE	1421.68	6.50403	0.005558	30	4.22689	0.07368		-0.047258	0.16012
202	213	RETDKKFRPSDE	1506.74	5.75068	0.005832	95	1.62919	0.02971		202	213	RETDKKFRPSDE	1506.74	5.75134	0.01391	95	0.691078	0.001367		-0.938111	0.031077		202	213	AETDKKFRPSDE	1421.68	6.49138	0.008883	95	4.8013	0.081816		202	213	AETDKKFRPSDE	1421.68	6.50013	0.007506	95	4.76879	0.049268		-0.032508	0.131084
202	213	RETDKKFRPSDE	1506.74	5.75145	0.00627	1000	1.75774	0.035528		202	213	RETDKKFRPSDE	1506.74	5.7326	0.00854	1000	1.0485	0.014275		-0.709243	0.049803		202	213	AETDKKFRPSDE	1421.68	6.48896	0.006357	1000	4.99009	0.061563		202	213	AETDKKFRPSDE	1421.68	6.50241	0.010448	1000	5.00466	0.053913		0.014577	0.115476
202	213	RETDKKFRPSDE	1506.74	5.768	0.004081	10000	1.6944	0.025191		202	213	RETDKKFRPSDE	1506.74	5.75956	0.009827	10000	1.58151	0.072977		-0.11289	0.098168		202	213	AETDKKFRPSDE	1421.68	6.50225	0.00276	10000	4.88616	0.062035		202	213	AETDKKFRPSDE	1421.68	6.49693	0.006023	10000	4.88255	0.018487		-0.003613	0.080522
202	219	RETDKKFRPSDERIGIVL	2158.19	8.10172	0.008177	0	0	0		202	219	RETDKKFRPSDERIGIVL	2158.19	8.10713	0.002465	0	0	0		0	0		202	219	AETDKKFRPSDERIGIVL	2073.12	8.37706	0.006663	0	0	0		202	219	AETDKKFRPSDERIGIVL	2073.12	8.38852	0.01692	0	0	0		0	0
202	219	RETDKKFRPSDERIGIVL	2158.19	8.20377	0.00337	10	1.4875	0.049703		202	219	RETDKKFRPSDERIGIVL	2158.19	8.21605	0.007878	10	0.603979	0.021811		-0.883524	0.071514		202	219	AETDKKFRPSDERIGIVL	2073.12	8.46741	0.00938	10	2.578	0.024968		202	219	AETDKKFRPSDERIGIVL	2073.12	8.47761	0.008114	10	2.51658	0.0511		-0.061417	0.076068
202	219	RETDKKFRPSDERIGIVL	2158.19	8.2235	0.002313	30	1.64985	0.049106		202	219	RETDKKFRPSDERIGIVL	2158.19	8.22468	0.003368	30	0.787488	0.015708		-0.862361	0.064814		202	219	AETDKKFRPSDERIGIVL	2073.12	8.45744	0.001543	30	3.01377	0.036269		202	219	AETDKKFRPSDERIGIVL	2073.12	8.46711	0.00143	30	2.96455	0.054696		-0.049213	0.090965
202	219	RETDKKFRPSDERIGIVL	2158.19	8.21922	0.007564	95	1.97194	0.045672		202	219	RETDKKFRPSDERIGIVL	2158.19	8.20335	0.016294	95	0.981313	0.025599		-0.990628	0.071271		202	219	AETDKKFRPSDERIGIVL	2073.12	8.46259	0.004495	95	3.64323	0.056099		202	219	AETDKKFRPSDERIGIVL	2073.12	8.46614	0.005174	95	3.60979	0.026235		-0.033439	0.082334
202	219	RETDKKFRPSDERIGIVL	2158.19	8.19913	0.004912	1000	2.61752	0.062872		202	219	RETDKKFRPSDERIGIVL	2158.19	8.18976	0.007837	1000	1.36091	0.056414		-1.25661	0.119286		202	219	AETDKKFRPSDERIGIVL	2073.12	8.45236	0.001376	1000	4.61151	0.121891		202	219	AETDKKFRPSDERIGIVL	2073.12	8.46176	0.002604	1000	4.41629	0.074344		-0.195214	0.196235
202	219	RETDKKFRPSDERIGIVL	2158.19	8.20833	0.001022	10000	4.71578	0.027871		202	219	RETDKKFRPSDERIGIVL	2158.19	8.22307	0.005974	10000	2.05541	0.081305		-2.66037	0.109176		202	219	AETDKKFRPSDERIGIVL	2073.12	8.46004	0.004243	10000	6.6561	0.099483		202	219	AETDKKFRPSDERIGIVL	2073.12	8.44998	0.004433	10000	7.26452	0.064665		0.608425	0.164148
202	224	RETDKKFRPSDERIGIVLTHTPA	2665.43	8.35747	0.004902	0	0	0		202	224	RETDKKFRPSDERIGIVLTHTPA	2665.43	8.36891	0.00595	0	0	0		0	0																						0	0
202	224	RETDKKFRPSDERIGIVLTHTPA	2665.43	8.43446	0.004356	10	3.09218	0.059675		202	224	RETDKKFRPSDERIGIVLTHTPA	2665.43	8.44587	0.008311	10	0.985113	0.092856		-2.10707	0.152531																						0	0
202	224	RETDKKFRPSDERIGIVLTHTPA	2665.43	8.45047	0.003558	30	3.22341	0.060971		202	224	RETDKKFRPSDERIGIVLTHTPA	2665.43	8.4549	0.002873	30	1.12558	0.100836		-2.09783	0.161807																						0	0
202	224	RETDKKFRPSDERIGIVLTHTPA	2665.43	8.44571	0.006719	95	3.56524	0.068945		202	224	RETDKKFRPSDERIGIVLTHTPA	2665.43	8.43781	0.010893	95	1.44897	0.060456		-2.11627	0.129401																						0	0
202	224	RETDKKFRPSDERIGIVLTHTPA	2665.43	8.42869	0.004511	1000	4.20491	0.221017		202	224	RETDKKFRPSDERIGIVLTHTPA	2665.43	8.42661	0.006976	1000	2.16304	0.088606		-2.04187	0.309623																						0	0
202	224	RETDKKFRPSDERIGIVLTHTPA	2665.43	8.43112	0.002807	10000	6.50403	0.056505		202	224	RETDKKFRPSDERIGIVLTHTPA	2665.43	8.44625	0.004046	10000	3.57497	0.119595		-2.92905	0.1761																						0	0
202	231	RETDKKFRPSDERIGIVLTHTPAEHMPAVL	3442.81	8.36515	0.005388	0	0	0		202	231	RETDKKFRPSDERIGIVLTHTPAEHMPAVL	3442.81	8.37459	0.004814	0	0	0		0	0																						0	0
202	231	RETDKKFRPSDERIGIVLTHTPAEHMPAVL	3442.81	8.44243	0.005336	10	5.54212	0.079881		202	231	RETDKKFRPSDERIGIVLTHTPAEHMPAVL	3442.81	8.45416	0.006547	10	2.54748	0.022323		-2.99464	0.102204																						0	0
202	231	RETDKKFRPSDERIGIVLTHTPAEHMPAVL	3442.81	8.45695	0.002956	30	5.92014	0.045871		202	231	RETDKKFRPSDERIGIVLTHTPAEHMPAVL	3442.81	8.46203	0.002225	30	2.71835	0.015544		-3.20179	0.061415																						0	0
202	231	RETDKKFRPSDERIGIVLTHTPAEHMPAVL	3442.81	8.45383	0.006781	95	6.51101	0.01796		202	231	RETDKKFRPSDERIGIVLTHTPAEHMPAVL	3442.81	8.44581	0.012685	95	3.10483	0.052286		-3.40618	0.070246																						0	0
202	231	RETDKKFRPSDERIGIVLTHTPAEHMPAVL	3442.81	8.43853	0.002686	1000	7.63281	0.064267		202	231	RETDKKFRPSDERIGIVLTHTPAEHMPAVL	3442.81	8.43369	0.007657	1000	4.4244	0.02928		-3.20841	0.093547																						0	0
202	231	RETDKKFRPSDERIGIVLTHTPAEHMPAVL	3442.81	8.44043	0.002602	10000	9.72704	0.016562		202	231	RETDKKFRPSDERIGIVLTHTPAEHMPAVL	3442.81	8.45295	0.004512	10000	6.62251	0.101932		-3.10453	0.118494																						0	0
213	219	ERIGIVL	798.496	9.22265	0.008388	0	0	0		213	219	ERIGIVL	798.496	9.22089	0.006905	0	0	0		0	0		213	219	ERIGIVL	798.496	9.22724	0.003791	0	0	0		213	219	ERIGIVL	798.496	9.22264	0.004977	0	0	0		0	0
213	219	ERIGIVL	798.496	9.29102	0.012938	10	0.10216	0.013027		213	219	ERIGIVL	798.496	9.29339	0.008119	10	0.079688	0.01695		-0.022472	0.029977		213	219	ERIGIVL	798.496	9.26601	0.005143	10	0.041964	0.014884		213	219	ERIGIVL	798.496	9.27381	0.008526	10	0.020261	0.006702		-0.021703	0.021586
213	219	ERIGIVL	798.496	9.30462	0.003896	30	0.099983	0.013724		213	219	ERIGIVL	798.496	9.31133	0.00045	30	0.098847	0.020856		-0.001136	0.03458		213	219	ERIGIVL	798.496	9.26883	0.009272	30	0.053263	0.020755		213	219	ERIGIVL	798.496	9.27902	0.00544	30	0.03142	0.007747		-0.021843	0.028502
213	219	ERIGIVL	798.496	9.29395	0.01417	95	0.115629	0.013407		213	219	ERIGIVL	798.496	9.28769	0.01588	95	0.067138	0.01547		-0.048491	0.028877		213	219	ERIGIVL	798.496	9.27579	0.004552	95	0.089356	0.027861		213	219	ERIGIVL	798.496	9.26908	0.002837	95	0.081129	0.012624		-0.008227	0.040485
213	219	ERIGIVL	798.496	9.28086	0.003931	1000	0.38957	0.050927		213	219	ERIGIVL	798.496	9.26696	0.00259	1000	0.083894	0.025625		-0.305676	0.076552		213	219	ERIGIVL	798.496	9.24548	0.000905	1000	0.529163	0.073717		213	219	ERIGIVL	798.496	9.25994	0.002949	1000	0.373805	0.02711		-0.155358	0.100827
213	219	ERIGIVL	798.496	9.28218	0.005396	10000	2.28287	0.024565		213	219	ERIGIVL	798.496	9.30329	0.008238	10000	0.135049	0.021314		-2.14782	0.045879		213	219	ERIGIVL	798.496	9.25958	0.004688	10000	2.05845	0.093773		213	219	ERIGIVL	798.496	9.24768	0.007818	10000	2.58267	0.055188		0.524222	0.148961
213	231	ERIGIVLTHTPAEHMPAVL	2083.12	8.78005	0.006711	0	0	0		213	231	ERIGIVLTHTPAEHMPAVL	2083.12	8.7819	0.004765	0	0	0		0	0		213	231	ERIGIVLTHTPAEHMPAVL	2083.12	8.76896	0.005489	0	0	0		213	231	ERIGIVLTHTPAEHMPAVL	2083.12	8.76456	0.010028	0	0	0		0	0
213	231	ERIGIVLTHTPAEHMPAVL	2083.12	8.85223	0.007563	10	4.06005	0.045553		213	231	ERIGIVLTHTPAEHMPAVL	2083.12	8.8578	0.005443	10	2.09166	0.060805		-1.96839	0.106358		213	231	ERIGIVLTHTPAEHMPAVL	2083.12	8.81755	0.013852	10	4.10119	0.016403		213	231	ERIGIVLTHTPAEHMPAVL	2083.12	8.84728	0.009662	10	4.00748	0.069614		-0.093717	0.086017
213	231	ERIGIVLTHTPAEHMPAVL	2083.12	8.86077	0.001826	30	4.37845	0.056338		213	231	ERIGIVLTHTPAEHMPAVL	2083.12	8.86549	0.001682	30	2.25834	0.025374		-2.12011	0.081712		213	231	ERIGIVLTHTPAEHMPAVL	2083.12	8.83755	0.003429	30	4.27718	0.021703		213	231	ERIGIVLTHTPAEHMPAVL	2083.12	8.84613	0.000954	30	4.23625	0.054233		-0.040929	0.075936
213	231	ERIGIVLTHTPAEHMPAVL	2083.12	8.85976	0.007606	95	4.4996	0.02873		213	231	ERIGIVLTHTPAEHMPAVL	2083.12	8.85383	0.009988	95	2.4029	0.027873		-2.0967	0.056603		213	231	ERIGIVLTHTPAEHMPAVL	2083.12	8.84063	0.00463	95	4.55934	0.017663		213	231	ERIGIVLTHTPAEHMPAVL	2083.12	8.84038	0.002385	95	4.59888	0.059065		0.039536	0.076728
213	231	ERIGIVLTHTPAEHMPAVL	2083.12	8.84586	0.003561	1000	5.3389	0.062417		213	231	ERIGIVLTHTPAEHMPAVL	2083.12	8.83441	0.001238	1000	3.19082	0.042651		-2.14808	0.105068		213	231	ERIGIVLTHTPAEHMPAVL	2083.12	8.80923	0.007408	1000	5.55903	0.099958		213	231	ERIGIVLTHTPAEHMPAVL	2083.12	8.82995	0.003973	1000	5.405	0.070141		-0.154023	0.170099
213	231	ERIGIVLTHTPAEHMPAVL	2083.12	8.84947	0.001513	10000	7.01666	0.159678		213	231	ERIGIVLTHTPAEHMPAVL	2083.12	8.86381	0.004791	10000	4.6009	0.045455		-2.41576	0.205133		213	231	ERIGIVLTHTPAEHMPAVL	2083.12	8.82539	0.012062	10000	7.25645	0.161875		213	231	ERIGIVLTHTPAEHMPAVL	2083.12	8.79822	0.011194	10000	7.87272	0.164896		0.616275	0.326771
214	219	RIGIVL	669.453	9.12525	0.00842	0	0	0		214	219	RIGIVL	669.453	9.12435	0.004772	0	0	0		0	0		214	219	RIGIVL	669.453	9.12415	0.003185	0	0	0		214	219	RIGIVL	669.453	9.11886	0.008975	0	0	0		0	0
214	219	RIGIVL	669.453	9.20372	0.004632	10	0.094733	0.014509		214	219	RIGIVL	669.453	9.20637	0.008469	10	0.053287	0.010375		-0.041446	0.024884		214	219	RIGIVL	669.453	9.17717	0.009652	10	0.044012	0.010726		214	219	RIGIVL	669.453	9.19325	0.009391	10	0.011697	0.010495		-0.032315	0.021221
214	219	RIGIVL	669.453	9.21266	0.002032	30	0.092704	0.008365		214	219	RIGIVL	669.453	9.21617	0.002916	30	0.061097	0.00369		-0.031607	0.012055		214	219	RIGIVL	669.453	9.18531	0.008033	30	0.027486	0.01212		214	219	RIGIVL	669.453	9.19662	0.005138	30	0.018508	0.009783		-0.008978	0.021903
214	219	RIGIVL	669.453	9.20799	0.010212	95	0.130781	0.015241		214	219	RIGIVL	669.453	9.20295	0.007713	95	0.04637	0.012969		-0.084411	0.02821		214	219	RIGIVL	669.453	9.19233	0.004742	95	0.049813	0.013177		214	219	RIGIVL	669.453	9.18849	0.002195	95	0.050346	0.010964		0.000533	0.024141
214	219	RIGIVL	669.453	9.19821	0.002868	1000	0.344736	0.009315		214	219	RIGIVL	669.453	9.17681	0.003043	1000	0.060753	0.006588		-0.283983	0.015903		214	219	RIGIVL	669.453	9.15486	0.002953	1000	0.415141	0.055299		214	219	RIGIVL	669.453	9.17385	0.001678	1000	0.303537	0.025276		-0.111604	0.080575
214	219	RIGIVL	669.453	9.19926	0.007194	10000	1.76949	0.006491		214	219	RIGIVL	669.453	9.21566	0.005865	10000	0.123164	0.016701		-1.64633	0.023192		214	219	RIGIVL	669.453	9.17082	0.006832	10000	1.67599	0.08026		214	219	RIGIVL	669.453	9.15528	0.008987	10000	2.09319	0.041792		0.417202	0.122052
217	231	IVLTHTPAEHMPAVL	1627.88	8.62997	0.006373	0	0	0		217	231	IVLTHTPAEHMPAVL	1627.88	8.63556	0.004994	0	0	0		0	0		217	231	IVLTHTPAEHMPAVL	1627.88	8.6243	0.001388	0	0	0		217	231	IVLTHTPAEHMPAVL	1627.88	8.62825	0.014452	0	0	0		0	0
217	231	IVLTHTPAEHMPAVL	1627.88	8.71273	0.003477	10	4.25276	0.058886		217	231	IVLTHTPAEHMPAVL	1627.88	8.71989	0.006158	10	2.20437	0.045734		-2.04839	0.10462		217	231	IVLTHTPAEHMPAVL	1627.88	8.70451	0.010093	10	3.9806	0.028701		217	231	IVLTHTPAEHMPAVL	1627.88	8.71926	0.004423	10	3.9171	0.057728		-0.063491	0.086429
217	231	IVLTHTPAEHMPAVL	1627.88	8.72415	0.003141	30	4.44998	0.017006		217	231	IVLTHTPAEHMPAVL	1627.88	8.72607	0.002662	30	2.31068	0.008366		-2.13929	0.025372		217	231	IVLTHTPAEHMPAVL	1627.88	8.70606	0.001304	30	4.15813	0.047222		217	231	IVLTHTPAEHMPAVL	1627.88	8.71065	0.000833	30	4.17809	0.05413		0.019963	0.101352
217	231	IVLTHTPAEHMPAVL	1627.88	8.72216	0.004245	95	4.65549	0.012203		217	231	IVLTHTPAEHMPAVL	1627.88	8.7149	0.008817	95	2.52197	0.044784		-2.13353	0.056987		217	231	IVLTHTPAEHMPAVL	1627.88	8.70484	0.003309	95	4.57138	0.068102		217	231	IVLTHTPAEHMPAVL	1627.88	8.70868	0.002749	95	4.51851	0.056786		-0.052874	0.124888
217	231	IVLTHTPAEHMPAVL	1627.88	8.70865	0.001071	1000	5.24971	0.057017		217	231	IVLTHTPAEHMPAVL	1627.88	8.70062	0.005689	1000	3.44797	0.036721		-1.80174	0.093738		217	231	IVLTHTPAEHMPAVL	1627.88	8.6918	0.004324	1000	5.09727	0.039631		217	231	IVLTHTPAEHMPAVL	1627.88	8.70478	0.000352	1000	5.04456	0.052594		-0.052711	0.092225
217	231	IVLTHTPAEHMPAVL	1627.88	8.71331	0.003473	10000	5.35427	0.024462		217	231	IVLTHTPAEHMPAVL	1627.88	8.7201	0.002308	10000	4.8209	0.079322		-0.533361	0.103784		217	231	IVLTHTPAEHMPAVL	1627.88	8.7023	0.007756	10000	5.42503	0.118981		217	231	IVLTHTPAEHMPAVL	1627.88	8.68328	0.012584	10000	5.62109	0.041888		0.196063	0.160869
220	231	THTPAEHMPAVL	1302.64	8.11245	0.007162	0	0	0		220	231	THTPAEHMPAVL	1302.64	8.11314	0.003443	0	0	0		0	0		220	231	THTPAEHMPAVL	1302.64	8.12172	0.015855	0	0	0		220	231	THTPAEHMPAVL	1302.64	8.13678	0.00885	0	0	0		0	0
220	231	THTPAEHMPAVL	1302.64	8.19724	0.003106	10	2.88796	0.029931		220	231	THTPAEHMPAVL	1302.64	8.21326	0.009487	10	1.84163	0.023294		-1.04633	0.053225		220	231	THTPAEHMPAVL	1302.64	8.20993	0.008483	10	2.81961	0.030086		220	231	THTPAEHMPAVL	1302.64	8.21959	0.006682	10	2.73246	0.035158		-0.087145	0.065244
220	231	THTPAEHMPAVL	1302.64	8.2172	0.003605	30	3.02637	0.025841		220	231	THTPAEHMPAVL	1302.64	8.22475	0.003436	30	1.92211	0.020209		-1.10426	0.04605		220	231	THTPAEHMPAVL	1302.64	8.19756	0.00236	30	3.02837	0.032889		220	231	THTPAEHMPAVL	1302.64	8.21243	0.001554	30	2.93765	0.030339		-0.090716	0.063228
220	231	THTPAEHMPAVL	1302.64	8.21442	0.008185	95	3.16377	0.016403		220	231	THTPAEHMPAVL	1302.64	8.20253	0.014409	95	2.04313	0.041637		-1.12064	0.05804		220	231	THTPAEHMPAVL	1302.64	8.20679	0.00578	95	3.2676	0.054981		220	231	THTPAEHMPAVL	1302.64	8.2125	0.006733	95	3.27066	0.027155		0.003068	0.082136
220	231	THTPAEHMPAVL	1302.64	8.19643	0.002991	1000	3.6105	0.037083		220	231	THTPAEHMPAVL	1302.64	8.19397	0.006355	1000	2.57274	0.021407		-1.03776	0.05849		220	231	THTPAEHMPAVL	1302.64	8.20141	0.002749	1000	3.83254	0.116116		220	231	THTPAEHMPAVL	1302.64	8.20878	0.004403	1000	3.71991	0.03361		-0.112636	0.149726
220	231	THTPAEHMPAVL	1302.64	8.21218	0.000213	10000	3.56319	0.070656		220	231	THTPAEHMPAVL	1302.64	8.22251	0.005475	10000	3.28938	0.039272		-0.273818	0.109928		220	231	THTPAEHMPAVL	1302.64	8.20892	0.002475	10000	3.6953	0.038706		220	231	THTPAEHMPAVL	1302.64	8.20109	0.001314	10000	3.79508	0.078624		0.099783	0.11733
232	248	TKLKKQLDTYQLENGKY	2069.12	7.41243	0.004358	0	0	0		232	248	TKLKKQLDTYQLENGKY	2069.12	7.41236	0.004881	0	0	0		0	0		232	248	TKLKKQLDTYQLENGKY	2069.12	7.4215	0.016849	0	0	0		232	248	TKLKKQLDTYQLENGKY	2069.12	7.42614	0.008916	0	0	0		0	0
232	248	TKLKKQLDTYQLENGKY	2069.12	7.4823	0.004029	10	2.20279	0.032019		232	248	TKLKKQLDTYQLENGKY	2069.12	7.50016	0.010721	10	2.57841	0.055113		0.375617	0.087132		232	248	TKLKKQLDTYQLENGKY	2069.12	7.49024	0.009353	10	2.16996	0.052797		232	248	TKLKKQLDTYQLENGKY	2069.12	7.50499	0.009019	10	1.96685	0.043396		-0.20311	0.096193
232	248	TKLKKQLDTYQLENGKY	2069.12	7.50043	0.005727	30	2.98663	0.062544		232	248	TKLKKQLDTYQLENGKY	2069.12	7.5096	0.002903	30	3.27495	0.03345		0.288318	0.095994		232	248	TKLKKQLDTYQLENGKY	2069.12	7.482	0.003684	30	2.92789	0.044553		232	248	TKLKKQLDTYQLENGKY	2069.12	7.49644	0.003684	30	2.75714	0.065707		-0.17075	0.11026
232	248	TKLKKQLDTYQLENGKY	2069.12	7.49739	0.00785	95	4.30636	0.023984		232	248	TKLKKQLDTYQLENGKY	2069.12	7.4816	0.014072	95	4.18454	0.042394		-0.121817	0.066378		232	248	TKLKKQLDTYQLENGKY	2069.12	7.4881	0.005357	95	4.30445	0.067065		232	248	TKLKKQLDTYQLENGKY	2069.12	7.49441	0.005384	95	4.21086	0.064727		-0.093592	0.131792
232	248	TKLKKQLDTYQLENGKY	2069.12	7.48257	0.002857	1000	6.39512	0.031836		232	248	TKLKKQLDTYQLENGKY	2069.12	7.47318	0.005197	1000	5.83857	0.068039		-0.556545	0.099875		232	248	TKLKKQLDTYQLENGKY	2069.12	7.48648	0.002265	1000	6.57925	0.125461		232	248	TKLKKQLDTYQLENGKY	2069.12	7.49549	0.009127	1000	6.48773	0.082628		-0.091518	0.208089
232	248	TKLKKQLDTYQLENGKY	2069.12	7.48843	0.001759	10000	7.43303	0.081662		232	248	TKLKKQLDTYQLENGKY	2069.12	7.49836	0.006039	10000	6.866	0.115462		-0.567034	0.197124		232	248	TKLKKQLDTYQLENGKY	2069.12	7.48909	0.002393	10000	8.09863	0.114879		232	248	TKLKKQLDTYQLENGKY	2069.12	7.48319	0.000708	10000	8.26272	0.016081		0.164088	0.13096
232	253	TKLKKQLDTYQLENGKYVSLTF	2616.42	8.61733	0.004838	0	0	0		232	253	TKLKKQLDTYQLENGKYVSLTF	2616.42	8.62449	0.006887	0	0	0		0	0		232	253	TKLKKQLDTYQLENGKYVSLTF	2616.42	8.63134	0.001841	0	0	0		232	253	TKLKKQLDTYQLENGKYVSLTF	2616.42	8.6268	0.013574	0	0	0		0	0
232	253	TKLKKQLDTYQLENGKYVSLTF	2616.42	8.7146	0.005193	10	4.39352	0.080886		232	253	TKLKKQLDTYQLENGKYVSLTF	2616.42	8.71459	0.004089	10	4.82378	0.098028		0.430264	0.178914		232	253	TKLKKQLDTYQLENGKYVSLTF	2616.42	8.71129	0.016097	10	4.44708	0.010611		232	253	TKLKKQLDTYQLENGKYVSLTF	2616.42	8.73105	0.005137	10	4.23224	0.106837		-0.214844	0.117448
232	253	TKLKKQLDTYQLENGKYVSLTF	2616.42	8.72267	0.001434	30	5.39945	0.130623		232	253	TKLKKQLDTYQLENGKYVSLTF	2616.42	8.7234	0.003755	30	5.76832	0.088336		0.368871	0.218959		232	253	TKLKKQLDTYQLENGKYVSLTF	2616.42	8.71841	0.003115	30	5.37764	0.012841		232	253	TKLKKQLDTYQLENGKYVSLTF	2616.42	8.72569	0.004887	30	5.20824	0.144369		-0.169406	0.15721
232	253	TKLKKQLDTYQLENGKYVSLTF	2616.42	8.72233	0.005318	95	7.06915	0.121104		232	253	TKLKKQLDTYQLENGKYVSLTF	2616.42	8.7081	0.012102	95	6.98738	0.068699		-0.081779	0.189803		232	253	TKLKKQLDTYQLENGKYVSLTF	2616.42	8.71867	0.004583	95	7.03785	0.109007		232	253	TKLKKQLDTYQLENGKYVSLTF	2616.42	8.71944	0.001595	95	7.26108	0.253972		0.223236	0.362979
232	253	TKLKKQLDTYQLENGKYVSLTF	2616.42	8.70607	0.002498	1000	10.4182	0.082158		232	253	TKLKKQLDTYQLENGKYVSLTF	2616.42	8.69582	0.00732	1000	9.41093	0.339953		-1.00727	0.422111		232	253	TKLKKQLDTYQLENGKYVSLTF	2616.42	8.7031	0.005642	1000	11.0096	0.077284		232	253	TKLKKQLDTYQLENGKYVSLTF	2616.42	8.71719	0.002439	1000	10.6485	0.362128		-0.361079	0.439412
232	253	TKLKKQLDTYQLENGKYVSLTF	2616.42	8.71615	0.000596	10000	12.2649	0.032289		232	253	TKLKKQLDTYQLENGKYVSLTF	2616.42	8.71895	0.003425	10000	11.3092	0.116312		-0.95567	0.148601		232	253	TKLKKQLDTYQLENGKYVSLTF	2616.42	8.71251	0.009829	10000	13.1435	0.074655		232	253	TKLKKQLDTYQLENGKYVSLTF	2616.42	8.69393	0.007442	10000	13.3831	0.046032		0.239651	0.120687
249	252	VSLT	418.242	7.27107	0.003558	0	0	0		249	252	VSLT	418.242	7.26577	0.008927	0	0	0		0	0		249	252	VSLT	418.242	7.28627	0.008273	0	0	0		249	252	VSLT	418.242	7.28111	0.008388	0	0	0		0	0
249	252	VSLT	418.242	7.30161	0.012146	10	0.996168	0.007679		249	252	VSLT	418.242	7.32613	0.017804	10	0.975916	0.016939		-0.020252	0.024618		249	252	VSLT	418.242	7.31955	0.014922	10	0.964861	0.013001		249	252	VSLT	418.242	7.34073	0.011087	10	0.943493	0.017288		-0.021368	0.030289
249	252	VSLT	418.242	7.3345	0.003446	30	1.01126	0.014982		249	252	VSLT	418.242	7.35066	0.003536	30	0.998544	0.016875		-0.012712	0.031857		249	252	VSLT	418.242	7.3218	0.00242	30	0.983469	0.013001		249	252	VSLT	418.242	7.33095	0.004537	30	0.962587	0.012384		-0.020882	0.025385
249	252	VSLT	418.242	7.33345	0.010696	95	1.12052	0.009505		249	252	VSLT	418.242	7.31672	0.017136	95	1.07129	0.01814		-0.04924	0.027645		249	252	VSLT	418.242	7.31594	0.010946	95	1.06936	0.01489		249	252	VSLT	418.242	7.32629	0.009576	95	1.06705	0.016448		-0.002319	0.031338
249	252	VSLT	418.242	7.32261	0.002117	1000	1.62026	0.008451		249	252	VSLT	418.242	7.30666	0.011071	1000	1.55277	0.013831		-0.067491	0.022282		249	252	VSLT	418.242	7.31639	0.006841	1000	1.56011	0.015444		249	252	VSLT	418.242	7.32403	0.008624	1000	1.56673	0.016746		0.006621	0.03219
249	252	VSLT	418.242	7.33147	0.002053	10000	1.58679	0.012345		249	252	VSLT	418.242	7.33549	0.009148	10000	1.59129	0.020257		0.004503	0.032602		249	252	VSLT	418.242	7.32702	0.004092	10000	1.6226	0.016285		249	252	VSLT	418.242	7.31661	0.0093	10000	1.60481	0.011574		-0.017798	0.027859
249	253	VSLTF	565.311	9.7086	0.010516	0	0	0		249	253	VSLTF	565.311	9.7033	0.007517	0	0	0		0	0		249	253	VSLTF	565.311	9.7101	0.00205	0	0	0		249	253	VSLTF	565.311	9.70453	0.009892	0	0	0		0	0
249	253	VSLTF	565.311	9.74563	0.008113	10	1.55706	0.017826		249	253	VSLTF	565.311	9.73799	0.0072	10	1.60763	0.008963		0.050576	0.026789		249	253	VSLTF	565.311	9.73064	0.001919	10	1.50059	0.013363		249	253	VSLTF	565.311	9.71821	0.00591	10	1.48339	0.017974		-0.017201	0.031337
249	253	VSLTF	565.311	9.7482	0.002246	30	1.66733	0.016831		249	253	VSLTF	565.311	9.74193	0.003013	30	1.6718	0.010331		0.004465	0.027162		249	253	VSLTF	565.311	9.70894	0.006879	30	1.62439	0.012064		249	253	VSLTF	565.311	9.71604	0.00153	30	1.62548	0.019748		0.00109	0.031812
249	253	VSLTF	565.311	9.7387	0.006409	95	1.79143	0.016132		249	253	VSLTF	565.311	9.73328	0.006806	95	1.74408	0.011592		-0.047356	0.027724		249	253	VSLTF	565.311	9.71194	0.000617	95	1.72307	0.026758		249	253	VSLTF	565.311	9.71454	0.005601	95	1.75426	0.006546		0.031194	0.033304
249	253	VSLTF	565.311	9.72132	0.003124	1000	2.28131	0.018904		249	253	VSLTF	565.311	9.71917	0.007497	1000	2.23668	0.010927		-0.044629	0.029831		249	253	VSLTF	565.311	9.69848	0.00629	1000	2.19162	0.023042		249	253	VSLTF	565.311	9.7102	0.001859	1000	2.20119	0.015629		0.009568	0.038671
249	253	VSLTF	565.311	9.72714	0.005397	10000	2.28516	0.020746		249	253	VSLTF	565.311	9.74056	0.006876	10000	2.27645	0.022391		-0.0087	0.043137		249	253	VSLTF	565.311	9.71947	0.012721	10000	2.18598	0.027236		249	253	VSLTF	565.311	9.71105	0.008224	10000	2.17525	0.011173		-0.010734	0.038409
254	265	HVCYLPYRNDIQ	1519.72	8.19581	0.007221	0	0	0		254	265	HVCYLPYRNDIQ	1519.72	8.20044	0.002799	0	0	0		0	0		254	265	HVCYLPYRNDIQ	1519.72	8.19784	0.012873	0	0	0		254	265	HVCYLPYRNDIQ	1519.72	8.21478	0.013346	0	0	0		0	0
254	265	HVCYLPYRNDIQ	1519.72	8.26774	0.004191	10	2.02785	0.016553		254	265	HVCYLPYRNDIQ	1519.72	8.2773	0.006673	10	2.02698	0.023279		-0.000877	0.039832		254	265	HVCYLPYRNDIQ	1519.72	8.26991	0.007379	10	1.99263	0.016158		254	265	HVCYLPYRNDIQ	1519.72	8.27748	0.00734	10	2.02603	0.112913		0.033399	0.129071
254	265	HVCYLPYRNDIQ	1519.72	8.28576	0.00176	30	2.21352	0.048938		254	265	HVCYLPYRNDIQ	1519.72	8.28737	0.004093	30	2.2121	0.027671		-0.001416	0.076609		254	265	HVCYLPYRNDIQ	1519.72	8.26273	0.001328	30	2.18324	0.013394		254	265	HVCYLPYRNDIQ	1519.72	8.27216	0.001974	30	2.11957	0.00595		-0.063668	0.019344
254	265	HVCYLPYRNDIQ	1519.72	8.28255	0.006476	95	2.78842	0.021514		254	265	HVCYLPYRNDIQ	1519.72	8.27036	0.014385	95	2.66241	0.031151		-0.126013	0.052665		254	265	HVCYLPYRNDIQ	1519.72	8.26907	0.005791	95	2.73471	0.011538		254	265	HVCYLPYRNDIQ	1519.72	8.27141	0.00448	95	2.72164	0.0237		-0.013073	0.035238
254	265	HVCYLPYRNDIQ	1519.72	8.26619	0.000895	1000	4.05134	0.03249		254	265	HVCYLPYRNDIQ	1519.72	8.25961	0.006988	1000	3.804	0.021463		-0.247337	0.053953		254	265	HVCYLPYRNDIQ	1519.72	8.25883	0.003045	1000	3.98249	0.034119		254	265	HVCYLPYRNDIQ	1519.72	8.26897	0.004423	1000	3.95624	0.021701		-0.026252	0.05582
254	265	HVCYLPYRNDIQ	1519.72	8.27584	0.000243	10000	4.50515	0.03434		254	265	HVCYLPYRNDIQ	1519.72	8.28441	0.003278	10000	3.94663	0.046614		-0.558523	0.080954		254	265	HVCYLPYRNDIQ	1519.72	8.26925	0.004317	10000	4.51821	0.071932		254	265	HVCYLPYRNDIQ	1519.72	8.26176	0.001954	10000	4.85764	0.052238		0.339424	0.12417
254	266	HVCYLPYRNDIQT	1620.77	8.21462	0.006791	0	0	0		254	266	HVCYLPYRNDIQT	1620.77	8.21974	0.004088	0	0	0		0	0		254	266	HVCYLPYRNDIQT	1620.77	8.21558	0.012508	0	0	0		254	266	HVCYLPYRNDIQT	1620.77	8.23259	0.013105	0	0	0		0	0
254	266	HVCYLPYRNDIQT	1620.77	8.27937	0.00376	10	2.08441	0.018907		254	266	HVCYLPYRNDIQT	1620.77	8.2893	0.006776	10	2.0662	0.027611		-0.018206	0.046518		254	266	HVCYLPYRNDIQT	1620.77	8.28888	0.007067	10	1.99844	0.010942		254	266	HVCYLPYRNDIQT	1620.77	8.29589	0.006874	10	1.95021	0.024944		-0.048228	0.035886
254	266	HVCYLPYRNDIQT	1620.77	8.29787	0.001759	30	2.32939	0.011512		254	266	HVCYLPYRNDIQT	1620.77	8.30031	0.004624	30	2.347	0.011322		0.017611	0.022834		254	266	HVCYLPYRNDIQT	1620.77	8.28169	0.000732	30	2.26712	0.014264		254	266	HVCYLPYRNDIQT	1620.77	8.29054	0.001209	30	2.22406	0.023938		-0.043061	0.038202
254	266	HVCYLPYRNDIQT	1620.77	8.29596	0.004719	95	3.15537	0.015271		254	266	HVCYLPYRNDIQT	1620.77	8.28624	0.011695	95	2.9762	0.025736		-0.17917	0.041007		254	266	HVCYLPYRNDIQT	1620.77	8.28792	0.005255	95	2.98671	0.006118		254	266	HVCYLPYRNDIQT	1620.77	8.29045	0.004971	95	2.96904	0.029698		-0.01766	0.035816
254	266	HVCYLPYRNDIQT	1620.77	8.28123	0.0022	1000	4.67306	0.015309		254	266	HVCYLPYRNDIQT	1620.77	8.27597	0.009189	1000	4.40641	0.026518		-0.266651	0.041827		254	266	HVCYLPYRNDIQT	1620.77	8.27817	0.002893	1000	4.59614	0.051489		254	266	HVCYLPYRNDIQT	1620.77	8.28674	0.003619	1000	4.55262	0.04355		-0.043513	0.095039
254	266	HVCYLPYRNDIQT	1620.77	8.28927	0.000145	10000	5.11623	0.010612		254	266	HVCYLPYRNDIQT	1620.77	8.29746	0.00167	10000	4.54992	0.041421		-0.566306	0.052033		254	266	HVCYLPYRNDIQT	1620.77	8.28821	0.003714	10000	5.03849	0.076885		254	266	HVCYLPYRNDIQT	1620.77	8.28044	0.003007	10000	5.37505	0.067208		0.336565	0.144093
254	269	HVCYLPYRNDIQTADQ	1934.89	8.14066	0.004682	0	0	0		254	269	HVCYLPYRNDIQTADQ	1934.89	8.14671	0.004789	0	0	0		0	0		254	269	HVCYLPYRNDIQTADQ	1934.89	8.14306	0.014477	0	0	0		254	269	HVCYLPYRNDIQTADQ	1934.89	8.15913	0.011869	0	0	0		0	0
254	269	HVCYLPYRNDIQTADQ	1934.89	8.19969	0.002183	10	3.60559	0.026596		254	269	HVCYLPYRNDIQTADQ	1934.89	8.21225	0.009515	10	3.68503	0.048034		0.079441	0.07463		254	269	HVCYLPYRNDIQTADQ	1934.89	8.209	0.00702	10	3.55957	0.014997		254	269	HVCYLPYRNDIQTADQ	1934.89	8.21918	0.00661	10	3.45594	0.058696		-0.103628	0.073693
254	269	HVCYLPYRNDIQTADQ	1934.89	8.21912	0.004607	30	3.99296	0.027516		254	269	HVCYLPYRNDIQTADQ	1934.89	8.22341	0.002656	30	4.07915	0.011424		0.086186	0.03894		254	269	HVCYLPYRNDIQTADQ	1934.89	8.20386	0.000791	30	3.89815	0.021302		254	269	HVCYLPYRNDIQTADQ	1934.89	8.21418	0.001576	30	3.84777	0.064118		-0.050382	0.08542
254	269	HVCYLPYRNDIQTADQ	1934.89	8.21686	0.006794	95	4.94958	0.018762		254	269	HVCYLPYRNDIQTADQ	1934.89	8.20861	0.009806	95	4.79022	0.041353		-0.159363	0.060115		254	269	HVCYLPYRNDIQTADQ	1934.89	8.20811	0.004078	95	4.81919	0.021436		254	269	HVCYLPYRNDIQTADQ	1934.89	8.21399	0.005012	95	4.84012	0.068679		0.020926	0.090115
254	269	HVCYLPYRNDIQTADQ	1934.89	8.20524	0.001749	1000	6.44169	0.020693		254	269	HVCYLPYRNDIQTADQ	1934.89	8.20264	0.006893	1000	6.15865	0.047776		-0.28304	0.068469		254	269	HVCYLPYRNDIQTADQ	1934.89	8.2018	0.002237	1000	6.50733	0.110577		254	269	HVCYLPYRNDIQTADQ	1934.89	8.20866	0.004147	1000	6.3955	0.066403		-0.111826	0.17698
254	269	HVCYLPYRNDIQTADQ	1934.89	8.21123	0.002037	10000	6.80912	0.010232		254	269	HVCYLPYRNDIQTADQ	1934.89	8.22059	0.003969	10000	6.27586	0.090273		-0.533262	0.100505		254	269	HVCYLPYRNDIQTADQ	1934.89	8.21079	0.002942	10000	6.78873	0.07673		254	269	HVCYLPYRNDIQTADQ	1934.89	8.20245	0.001402	10000	7.14363	0.064138		0.354896	0.140868
254	270	HVCYLPYRNDIQTADQF	2081.96	8.92304	0.011249	0	0	0		254	270	HVCYLPYRNDIQTADQF	2081.96	8.91914	0.003026	0	0	0		0	0		254	270	HVCYLPYRNDIQTADQF	2081.96	8.92296	0.004469	0	0	0		254	270	HVCYLPYRNDIQTADQF	2081.96	8.91411	0.008287	0	0	0		0	0
254	270	HVCYLPYRNDIQTADQF	2081.96	8.98221	0.01067	10	3.67782	0.063516		254	270	HVCYLPYRNDIQTADQF	2081.96	8.97846	0.00124	10	3.74192	0.037649		0.064097	0.101165		254	270	HVCYLPYRNDIQTADQF	2081.96	8.95644	0.012944	10	3.58212	0.016146		254	270	HVCYLPYRNDIQTADQF	2081.96	8.98273	0.010794	10	3.48163	0.074323		-0.100496	0.090469
254	270	HVCYLPYRNDIQTADQF	2081.96	8.98861	0.006706	30	4.09342	0.045993		254	270	HVCYLPYRNDIQTADQF	2081.96	8.99333	0.006803	30	4.14625	0.048648		0.05283	0.094641		254	270	HVCYLPYRNDIQTADQF	2081.96	8.97445	0.006472	30	4.01898	0.025525		254	270	HVCYLPYRNDIQTADQF	2081.96	8.98796	0.003602	30	3.90161	0.085947		-0.117365	0.111472
254	270	HVCYLPYRNDIQTADQF	2081.96	8.98971	0.006946	95	5.06645	0.045999		254	270	HVCYLPYRNDIQTADQF	2081.96	8.98144	0.006859	95	4.91679	0.078367		-0.14966	0.124366		254	270	HVCYLPYRNDIQTADQF	2081.96	8.98034	0.004278	95	4.88696	0.026287		254	270	HVCYLPYRNDIQTADQF	2081.96	8.98275	0.003403	95	4.88041	0.07351		-0.006544	0.099797
254	270	HVCYLPYRNDIQTADQF	2081.96	8.97407	0.008327	1000	6.89228	0.059734		254	270	HVCYLPYRNDIQTADQF	2081.96	8.95647	0.007506	1000	6.32079	0.104824		-0.571488	0.164558		254	270	HVCYLPYRNDIQTADQF	2081.96	8.94029	0.006027	1000	6.8854	0.182976		254	270	HVCYLPYRNDIQTADQF	2081.96	8.96207	0.002059	1000	6.83363	0.043388		-0.051771	0.226364
254	270	HVCYLPYRNDIQTADQF	2081.96	8.98402	0.007089	10000	7.57637	0.087962		254	270	HVCYLPYRNDIQTADQF	2081.96	8.99755	0.007171	10000	6.6633	0.128408		-0.913069	0.21637		254	270	HVCYLPYRNDIQTADQF	2081.96	8.96054	0.012057	10000	7.54479	0.074094		254	270	HVCYLPYRNDIQTADQF	2081.96	8.94411	0.01091	10000	7.96979	0.166135		0.425	0.240229
258	266	LPYRNDIQT	1118.57	7.49922	0.002825	0	0	0		258	266	LPYRNDIQT	1118.57	7.50262	0.003337	0	0	0		0	0		258	266	LPYRNDIQT	1118.57	7.50764	0.015319	0	0	0		258	266	LPYRNDIQT	1118.57	7.50896	0.009328	0	0	0		0	0
258	266	LPYRNDIQT	1118.57	7.55214	0.002793	10	2.13408	0.01706		258	266	LPYRNDIQT	1118.57	7.56831	0.010955	10	2.05375	0.011595		-0.080325	0.028655		258	266	LPYRNDIQT	1118.57	7.5553	0.008365	10	2.11728	0.021957		258	266	LPYRNDIQT	1118.57	7.56686	0.007679	10	2.06408	0.020368		-0.053194	0.042325
258	266	LPYRNDIQT	1118.57	7.57091	0.0055	30	2.3168	0.010488		258	266	LPYRNDIQT	1118.57	7.57862	0.003097	30	2.20495	0.010934		-0.111852	0.021422		258	266	LPYRNDIQT	1118.57	7.55127	0.002631	30	2.33154	0.011288		258	266	LPYRNDIQT	1118.57	7.56327	0.001437	30	2.28582	0.010673		-0.045715	0.021961
258	266	LPYRNDIQT	1118.57	7.5676	0.006788	95	2.92128	0.009182		258	266	LPYRNDIQT	1118.57	7.55838	0.010571	95	2.63216	0.006592		-0.289121	0.015774		258	266	LPYRNDIQT	1118.57	7.55371	0.006066	95	2.85333	0.010426		258	266	LPYRNDIQT	1118.57	7.56061	0.005017	95	2.8154	0.007937		-0.037926	0.018363
258	266	LPYRNDIQT	1118.57	7.56069	0.001656	1000	4.2445	0.018301		258	266	LPYRNDIQT	1118.57	7.55317	0.00502	1000	4.02036	0.009792		-0.224141	0.028093		258	266	LPYRNDIQT	1118.57	7.5535	0.003874	1000	4.18668	0.027478		258	266	LPYRNDIQT	1118.57	7.55629	0.005154	1000	4.15057	0.031568		-0.036105	0.059046
258	266	LPYRNDIQT	1118.57	7.56533	0.001573	10000	4.53576	0.028743		258	266	LPYRNDIQT	1118.57	7.57084	0.003556	10000	4.14408	0.059265		-0.391682	0.088008		258	266	LPYRNDIQT	1118.57	7.55642	0.003889	10000	4.47629	0.039527		258	266	LPYRNDIQT	1118.57	7.54849	0.003863	10000	4.62421	0.021578		0.147923	0.061105
259	266	PYRNDIQT	1005.49	6.86959	0.003341	0	0	0		259	266	PYRNDIQT	1005.49	6.86583	0.00526	0	0	0		0	0		259	266	PYRNDIQT	1005.49	6.88592	0.00592	0	0	0		259	266	PYRNDIQT	1005.49	6.88151	0.009089	0	0	0		0	0
259	266	PYRNDIQT	1005.49	6.91409	0.005523	10	2.09984	0.029687		259	266	PYRNDIQT	1005.49	6.93478	0.01249	10	2.03175	0.026358		-0.068082	0.056045		259	266	PYRNDIQT	1005.49	6.92598	0.009187	10	2.01155	0.012208		259	266	PYRNDIQT	1005.49	6.93742	0.007498	10	2.03872	0.018325		0.027174	0.030533
259	266	PYRNDIQT	1005.49	6.93769	0.00498	30	2.28897	0.029018		259	266	PYRNDIQT	1005.49	6.94453	0.001789	30	2.18459	0.022667		-0.104376	0.051685		259	266	PYRNDIQT	1005.49	6.92274	0.001781	30	2.2575	0.012585		259	266	PYRNDIQT	1005.49	6.93314	0.005857	30	2.24582	0.019052		-0.011684	0.031637
259	266	PYRNDIQT	1005.49	6.93356	0.008996	95	2.88326	0.031639		259	266	PYRNDIQT	1005.49	6.92199	0.00992	95	2.60941	0.021091		-0.273856	0.05273		259	266	PYRNDIQT	1005.49	6.92295	0.005903	95	2.77205	0.018839		259	266	PYRNDIQT	1005.49	6.92798	0.006804	95	2.76858	0.023478		-0.003469	0.042317
259	266	PYRNDIQT	1005.49	6.92412	0.001912	1000	4.1143	0.028457		259	266	PYRNDIQT	1005.49	6.91488	0.005064	1000	3.96201	0.021817		-0.152288	0.050274		259	266	PYRNDIQT	1005.49	6.91843	0.003043	1000	3.99336	0.040143		259	266	PYRNDIQT	1005.49	6.92567	0.007664	1000	3.98321	0.038847		-0.010148	0.07899
259	266	PYRNDIQT	1005.49	6.93252	0.001633	10000	4.0281	0.031091		259	266	PYRNDIQT	1005.49	6.93575	0.004203	10000	4.02347	0.024767		-0.004631	0.055858		259	266	PYRNDIQT	1005.49	6.92747	0.001213	10000	3.90924	0.023313		259	266	PYRNDIQT	1005.49	6.91919	0.003809	10000	3.96803	0.009608		0.058791	0.032921
259	269	PYRNDIQTADQ	1319.61	6.8168	0.004139	0	0	0		259	269	PYRNDIQTADQ	1319.61	6.80944	0.005856	0	0	0		0	0		259	269	PYRNDIQTADQ	1319.61	6.83268	0.004695	0	0	0		259	269	PYRNDIQTADQ	1319.61	6.82855	0.009781	0	0	0		0	0
259	269	PYRNDIQTADQ	1319.61	6.84962	0.005117	10	3.67103	0.026805		259	269	PYRNDIQTADQ	1319.61	6.86837	0.012891	10	3.67417	0.033046		0.003144	0.059851		259	269	PYRNDIQTADQ	1319.61	6.86284	0.007306	10	3.58416	0.019051		259	269	PYRNDIQTADQ	1319.61	6.87502	0.008219	10	3.55924	0.035119		-0.024919	0.05417
259	269	PYRNDIQTADQ	1319.61	6.87236	0.00428	30	4.01594	0.017151		259	269	PYRNDIQTADQ	1319.61	6.88005	0.002633	30	3.96981	0.027012		-0.046134	0.044163		259	269	PYRNDIQTADQ	1319.61	6.85864	0.000538	30	3.94421	0.01772		259	269	PYRNDIQTADQ	1319.61	6.86862	0.003271	30	3.91231	0.034731		-0.031893	0.052451
259	269	PYRNDIQTADQ	1319.61	6.86964	0.008202	95	4.71748	0.028871		259	269	PYRNDIQTADQ	1319.61	6.85839	0.010027	95	4.43572	0.026091		-0.281764	0.054962		259	269	PYRNDIQTADQ	1319.61	6.85936	0.006649	95	4.57321	0.012717		259	269	PYRNDIQTADQ	1319.61	6.86565	0.007453	95	4.58782	0.042896		0.014605	0.055613
259	269	PYRNDIQTADQ	1319.61	6.85793	0.001136	1000	5.95406	0.028029		259	269	PYRNDIQTADQ	1319.61	6.8528	0.004615	1000	5.76382	0.038775		-0.190237	0.066804		259	269	PYRNDIQTADQ	1319.61	6.85397	0.003103	1000	5.80661	0.04072		259	269	PYRNDIQTADQ	1319.61	6.86153	0.00766	1000	5.81133	0.035234		0.004719	0.075954
259	269	PYRNDIQTADQ	1319.61	6.86877	0.001907	10000	5.84457	0.060611		259	269	PYRNDIQTADQ	1319.61	6.87207	0.003466	10000	5.83428	0.034431		-0.010284	0.095042		259	269	PYRNDIQTADQ	1319.61	6.86227	0.001875	10000	5.73982	0.020677		259	269	PYRNDIQTADQ	1319.61	6.85799	0.001521	10000	5.78623	0.017043		0.046408	0.03772
279	283	MMNEL	636.261	8.8314	0.006946	0	0	0		279	283	MMNEL	636.261	8.83345	0.00794	0	0	0		0	0		279	283	MMNEL	636.261	8.82686	0.002338	0	0	0		279	283	MMNEL	636.261	8.82934	0.011524	0	0	0		0	0
279	283	MMNEL	636.261	8.88673	0.006875	10	1.81117	0.02191		279	283	MMNEL	636.261	8.89575	0.002564	10	1.56703	0.033069		-0.244138	0.054979		279	283	MMNEL	636.261	8.88526	0.010198	10	1.77324	0.008194		279	283	MMNEL	636.261	8.90354	0.006004	10	1.73949	0.020862		-0.03375	0.029056
279	283	MMNEL	636.261	8.90323	0.001678	30	1.97814	0.00397		279	283	MMNEL	636.261	8.90794	0.007191	30	1.61332	0.029548		-0.364821	0.033518		279	283	MMNEL	636.261	8.89018	0.002715	30	1.94848	0.004125		279	283	MMNEL	636.261	8.89853	0.001888	30	1.93405	0.022716		-0.014437	0.026841
279	283	MMNEL	636.261	8.90545	0.005071	95	2.20988	0.062922		279	283	MMNEL	636.261	8.89556	0.011272	95	1.80759	0.018688		-0.40229	0.08161		279	283	MMNEL	636.261	8.89236	0.004691	95	2.1381	0.010205		279	283	MMNEL	636.261	8.8959	0.001779	95	2.15283	0.023347		0.014734	0.033552
279	283	MMNEL	636.261	8.88898	0.0027	1000	2.22496	0.017334		279	283	MMNEL	636.261	8.88468	0.008262	1000	2.19848	0.029924		-0.026474	0.047258		279	283	MMNEL	636.261	8.87479	0.003918	1000	2.17537	0.015805		279	283	MMNEL	636.261	8.88967	0.000425	1000	2.15956	0.026145		-0.015805	0.04195
279	283	MMNEL	636.261	8.90262	0.001179	10000	2.16688	0.026237		279	283	MMNEL	636.261	8.90526	0.007007	10000	2.1751	0.038049		0.008222	0.064286		279	283	MMNEL	636.261	8.8904	0.008644	10000	2.11156	0.016578		279	283	MMNEL	636.261	8.87187	0.009987	10000	2.13415	0.007878		0.022588	0.024456
280	283	MNEL	505.22	8.14104	0.005367	0	0	0		280	283	MNEL	505.22	8.1412	0.004792	0	0	0		0	0		280	283	MNEL	505.22	8.15262	0.016285	0	0	0		280	283	MNEL	505.22	8.16564	0.009873	0	0	0		0	0
280	283	MNEL	505.22	8.19627	0.004209	10	0.966389	0.011366		280	283	MNEL	505.22	8.21387	0.010176	10	0.722278	0.011488		-0.244111	0.022854		280	283	MNEL	505.22	8.21209	0.008133	10	0.975029	0.008938		280	283	MNEL	505.22	8.22402	0.00727	10	0.942331	0.021356		-0.032698	0.030294
280	283	MNEL	505.22	8.21991	0.003482	30	1.14308	0.010862		280	283	MNEL	505.22	8.22623	0.004119	30	0.788312	0.012092		-0.354764	0.022954		280	283	MNEL	505.22	8.20734	0.0009	30	1.16883	0.004689		280	283	MNEL	505.22	8.21721	0.00199	30	1.12224	0.026597		-0.04659	0.031286
280	283	MNEL	505.22	8.21823	0.006622	95	1.37296	0.006319		280	283	MNEL	505.22	8.2085	0.00967	95	0.998287	0.011091		-0.374672	0.01741		280	283	MNEL	505.22	8.21091	0.004907	95	1.3516	0.005288		280	283	MNEL	505.22	8.21654	0.004695	95	1.33969	0.018985		-0.011906	0.024273
280	283	MNEL	505.22	8.20818	0.000381	1000	1.39806	0.00803		280	283	MNEL	505.22	8.20338	0.007524	1000	1.39682	0.011231		-0.001241	0.019261		280	283	MNEL	505.22	8.20651	0.002263	1000	1.38944	0.010503		280	283	MNEL	505.22	8.21466	0.006815	1000	1.38019	0.02452		-0.009249	0.035023
280	283	MNEL	505.22	8.21914	0.00043	10000	1.39428	0.025923		280	283	MNEL	505.22	8.22577	0.00312	10000	1.38665	0.01615		-0.007626	0.042073		280	283	MNEL	505.22	8.2144	0.002709	10000	1.37026	0.010736		280	283	MNEL	505.22	8.20679	0.00178	10000	1.34839	0.017565		-0.021869	0.028301
